# Supplementary material for: Genome-wide classification and expression analysis of MYB transcription factor families in rice and Arabidopsis
Source: BMC Genomics. 2012 Oct 10;13:544. doi: 10.1186/1471-2164-13-544 (PMC3542171; doi:10.1186/1471-2164-13-544)
Supplement: Additional file 1 — Table S1. Nomenclature and classification of MYB TF family genes. Genome wide classification of MYB family genes including their characters such as GRAVY, PI, molecular weight and subcellular localization in rice and Arabidopsis. [file 1471-2164-13-544-S1.xls]

## Sheet: Rice
Supplemental Table 1: Nomenclature and Classification of MYB family genes in rice
MYB No.	TIGR Gene Code	MYB Name	No of Domains	Position of MYB domain(5'-3')	MYB-Domain Type	GRAVY	PI	Molecular Weight	TIGR V5 Pseudomolecule Position(5'-3')	TIGR V6 Pseudomolecule Position(5'-3')	Best Arabidopsis Hit
1	LOC_Os01g03720	OsMYB116	2	30-77, 83-128	R2R3	-0.486	6.07	38488.3	1547813-1546031	1549884 - 1548638	AT3G06490
2	LOC_Os01g04930	OsMYB	2	26-74, 139-186	R2R3	-0.584	9.4	32501.6	2281584-2278336	2282965 - 2281536	AT5G01200
3	LOC_Os01g06320	OsMYB	1	32-77	MYB-1R (MYB-related gene)	-0.498	6.06	34110.5	3002530-3000460	3004704 - 3003096	AT3G09600
4	LOC_Os01g07450	OsMYB	2	22-69,75-120	R2R3	-0.521	8.85	27583.7	3529661-3530551	3531859 - 3532749	AT1G09540
5	LOC_Os01g08160	OsMYB	1	268-319	MYB-1R (MYB-related gene)	-0.514	5.61	53021.6	3949841-3952289	3952039 - 3953931	AT2G03500
6	LOC_Os01g09280	OsMYBSt1	1	107-154	MYB-1R (MYB-related gene)	-0.542	9.2	39042.9	4715548-4711270	4717628 - 4713943	AT5G47390
7	LOC_Os01g09590	OsMYB	2	14-62, 68-113	R2R3	-0.286	5.73	27979.3	4916026-4914686	4918093 - 4917123	AT4G37780
8	LOC_Os01g11200	OsMYB	1	111-161	MYB-1R (MYB-related gene)	-0.756	8.57	31795.5	5999660-5997135	6001858 - 5999333	AT1G31280
9	LOC_Os01g12700	OsMYB	1	86-139	MYB-1R (MYB-related gene)	-0.68	6.2	40487.2	7011933-7015181	7014131 - 7017379	AT5G06100
10	LOC_Os01g12860	OsMYB23	3	38-76,82-128,134-179	MYB-R1R2R3	-0.593	5.05	106569	7112573-7120904	7116121 - 7122763	AT4G32730
11	LOC_Os01g13740	OsMYB	1	217-267	MYB-1R (MYB-related gene)	-0.39	6.08	56283.8	7690789-7683686	7692421 - 7686297	AT2G20570
12	LOC_Os01g18240	OsMYB	2	14-61, 67-112	R2R3	-0.671	6.2	47736.4	10216474-10214025	10218396 - 10216895	AT1G09540
13	LOC_Os01g19970	OsMYB12	2	14-61, 67-112	R2R3	-0.732	5.5	33646.1	11347287-11353401	11349586 - 11355599	AT3G62610
14	LOC_Os01g36460	OsMYB	2	17 -64,70 -115	R2R3	-0.59	5.7	38499.6	20569587-20567344	20241665 - 20239846	AT1G09540
15	LOC_Os01g40670	OsMYB	2	5-57, 130-193	R2R3	-0.541	7.72	32691	23315077-23318787	22987517 - 22990396	AT1G49950
16	LOC_Os01g43180	OsMYB	1	59-100	MYB-1R (MYB-related gene)	-0.53	6.08	11984.4	24971066-24970072	24643174 - 24642180	AT4G01060
17	LOC_Os01g44370	OsMYB	1	17-67	MYB-1R (MYB-related gene)	-0.842	8.08	10138	25784429-25784710	25456537 - 25456818	AT2G47860
18	LOC_Os01g45090	OsMYB	2	16-63,69-114	R2R3	-0.552	6.32	25448.5	25919573-25920768	25591681 - 25592479	AT3G27810
19	LOC_Os01g47370	OsMYB	1	18-65	MYB-1R (MYB-related gene)	-0.977	6.73	10417.5	27391047-27389352	27063123 - 27062848	AT1G75250
20	LOC_Os01g49160	OsMYB	2	14-62,68-113	R2R3	-0.363	8.27	33868.2	28576768-28578364	28249106 - 28250248	AT5G57620
21	LOC_Os01g50110	OsMYB	2	22-69,75-120	R2R3	-0.543	5.8	29793.3	29123363-29124565	28795522 - 28796442	AT3G13540
22	LOC_Os01g50720	OsMYB	2	17-64,70-115	R2R3	-0.543	5.81	33199.9	29460787-29459008	29132585 - 29131456	AT1G08810
23	LOC_Os01g51154	OsMYB	2	5-57,117-180	R2R3	-0.528	9.1	32997.3	29732470-29738221	29404678 - 29410032	AT1G72740
24	LOC_Os01g51260	OsMYB26	2	14-61, 67-112	R2R3	-0.226	8.07	32777.9	29796412-29798347	29468618 - 29470156	AT3G13890
25	LOC_Os01g52410	OsMYB	2	14-62,68-113	R2R3	-0.427	4.88	31761.1	30443961-30445501	30116175 - 30117501	AT5G65790
26	LOC_Os01g59660	GAMYB	2	42-89,95-140	R2R3	-0.508	5.08	59960.6	34835213-34839626	34508366 - 34511354	AT5G06100
27	LOC_Os01g62410	OsMYB3R-2	3	67-113,119-165 ,171-216	MYB-R1R2R3	-0.619	8.5	64100.1	36449627-36455336	36122200 - 36126752	AT5G02320
28	LOC_Os01g62660	OsMYB	1	142-192	MYB-1R (MYB-related gene)	-0.403	5.48	26108.2	36613777-36616492	36286206 - 36286967	AT2G40970
29	LOC_Os01g63160	OsMYB25	2	111-157,163-208	R2R3	-0.575	6.24	44329.5	36934984-36933384	36607050 - 36605602	AT3G09230
30	LOC_Os01g63460	OsMYB	2	29-78,136-183	R2R3	-0.561	6.76	33056.2	37092143-37090028	36764171 - 36763156	AT5G58900
31	LOC_Os01g63680	OsMYB	2	116-162, 168-213	R2R3	-0.439	7.75	48075.2	37263833-37266210	36936006 - 36938058	AT3G27785
32	LOC_Os01g65370	OsMYB3	2	14-61,67-112	R2R3	-0.572	9.3	30969.9	38259107-38260222	37931307 - 37932252	AT4G38620
33	LOC_Os01g74410	OsMYB48	1	45-90	MYB-1R (MYB-related gene)	-0.916	6.29	24075.6	43423240-43424821	43095433 - 43096474	AT3G46130
34	LOC_Os01g74590	OsMYB	2	10-56,62-107	R2R3	-0.439	9.91	27339.3	43521744-43520868	43193817 - 43193065	AT4G37260
35	LOC_Os02g02370	OsMYB	2	15-62,68-113	R2R3	-0.602	7.8	32118.7	791081-789597	791081 - 789597	AT4G05100
36	LOC_Os02g09480	OsMYB	2	11-57,63-108	R2R3	-0.63	8.85	32322.1	4867671-4869377	4867737 - 4868642	AT2G23290
37	LOC_Os02g14490	OsMYB	1	119-170	MYB-1R (MYB-related gene)	-0.76	5.9	58907	7986052-7988629	7986052 - 7988629	AT2G38300
38	LOC_Os02g17190	OsMYB20	2	1-33,39-81	R2R3	-0.677	8.5	51199.3	9848197-9852415	9849837 - 9852130	AT2G25230
39	LOC_Os02g30700	OsMYB	1	173-220	MYB-1R (MYB-related gene)	-0.354	6.01	29091.7	18284243-18286689	18284243 - 18286689	AT4G19270
40	LOC_Os02g34630	OsMYB	1	221-266	MYB-1R (MYB-related gene)	-0.572	9.45	75972.7	20761750-20757456	20761607 - 20757881	AT1G09710
41	LOC_Os02g40530	OsMYB	2	17-64,70-115	R2R3	-0.679	5.35	32082.7	24576658-24574513	24576538 - 24574980	AT3G24310
42	LOC_Os02g41510	OsMYB	2	14-61,67-112	R2R3	-0.618	5.92	28468.8	24874063-24872907	24873941 - 24873047	AT3G23250
43	LOC_Os02g42870	OsMYB	2	14-61,67-112	R2R3	-0.353	6.96	32154.2	25772210-25774926	25772363 - 25774550	AT1G34670
44	LOC_Os02g45080	OsMYB	1	21-72	MYB-1R (MYB-related gene)	-0.576	10.14	28576.9	27341534-27344352	27341534 - 27344352	AT1G14600
45	LOC_Os02g46780	OsMYB	2	16-63, 69-114	R2R3	-0.58	4.67	36443.4	28554153-28552217	28553984 - 28552867	AT1G79180
46	LOC_Os02g47744	OsMYB	1	2--52	MYB-1R (MYB-related gene)	-1.287	9.62	11353.1	29184476-29189704	29187761 - 29189410	AT2G18328
47	LOC_Os02g49250	OsMYB	2	103-149,155-200	R2R3	-0.871	9.5	32224.4	30098762-30097917	30098762 - 30097917	AT5G46730
48	LOC_Os02g51799	OsMYB	2	14-61,67-112	R2R3	-0.352	6.25	40296.5	31720452-31718951	31720452 - 31718951	AT1G34670
49	LOC_Os02g54520	OsMYB	2	212-260,266-311	R2R3	-0.41	5.59	58761.4	33392995-33397131	33392995 - 33396981	AT5G65790
50	LOC_Os03g03760	OsMYB	1	22-73	MYB-1R (MYB-related gene)	-0.506	8.49	41807.6	1656154-1651176	1676807 - 1671829	AT5G44190
51	LOC_Os03g04900	OsMYB	2	15-62,68-113	R2R3	-0.879	6.6	28768.3	2322222-2321269	2342107 - 2341154	AT3G24310
52	LOC_Os03g13310	OsMYB109	2	26-72 ,79-124	R2R3	-0.305	9.82	25320	7163506-7164234	7183391 - 7184119	AT3G09230
53	LOC_Os03g14100	OsMYB	2	1-18, 24-54	R2R3	-0.255	8.44	10553.1	7643247-7643624	7663132 - 7663509	AT4G38620
54	LOC_Os03g14810	OsMYB	1	1949-01-01	MYB-1R (MYB-related gene)	-1.156	6.56	10918.6	8040941-8040348	8060826 - 8060233	AT5G58900
55	LOC_Os03g20090	OsMYB112	2	22 -69,75-120	R2R3	-0.613	4.84	36042.8	11307055-11304912	11326731 - 11325256	AT3G06490
56	LOC_Os03g22560	OsMYB	0	NP	MYB-related gene	-0.68	6.6	102040	12944853-12940237	12964738 - 12960576	AT2G47820
57	LOC_Os03g25304	OsMYB	1	47-101	MYB-1R (MYB-related gene)	-0.767	10.24	19833.5	14425940-14426473	14445825 - 14446358	AT3G01120
58	LOC_Os03g25550	OsMYB	2	14-61, 67-145	R2R3	-0.203	6.45	42129.3	14578374-14576970	14598259 - 14596855	AT1G09540
59	LOC_Os03g26130	OsMYB	2	14-61,67-112	R2R3	-0.262	6.59	32479.7	14946361-14947504	14966246 - 14967169	AT1G74650
60	LOC_Os03g27090	OsMYB	2	16-64, 70-115	R2R3	-0.269	8.17	33199.3	15492877-15491272	15512523 - 15511243	AT3G01140
61	LOC_Os03g38210	OsMYB	2	56-103,109-154	R2R3	-0.476	5.13	55458.7	21167479-21170431	21211359 - 21214051	AT4G26930
62	LOC_Os03g51110	OsMYB	2	4-50,56-101	R2R3	-0.906	8.22	27525.5	29186760-29188955	29229656 - 29231084	AT1G17950
63	LOC_Os03g55760	OsMYB	1	122-173	MYB-1R (MYB-related gene)	-0.201	6.46	40222.2	31688428-31694223	31742570 - 31748034	AT5G42630
64	LOC_Os04g41830	OsMYB	2	53-106, 187-221	R2R3	-0.609	8.44	26227.8	24560485-24556569	24594306 - 24590866	AT3G07565
65	LOC_Os04g43680	OsMYB4	2	53-106, 187-221	R2R3	-0.591	6.56	27914.3	25625822-25623948	25659646 - 25658239	AT3G23250
66	LOC_Os04g45060	OsMYB	2	14-61, 67-112	R2R3	-0.365	6.01	31799.5	26440920-26442318	26474876 - 26476274	AT3G61250
67	LOC_Os04g47890	OsMYB	1	24-75	MYB-1R (MYB-related gene)	-0.371	8.84	32743.3	28251283-28255169	28285545 - 28288957	AT1G14600
68	LOC_Os04g50680	OsMYB	2	15-64,70-115	R2R3	-0.363	6.2	36876.5	29778172-29776664	29812039 - 29810833	AT4G17785
69	LOC_Os04g50770	OsMYB	2	16-63,69-114	R2R3	-0.518	4.94	39768.5	29811600-29809649	29845429 - 29844104	AT1G79180
70	LOC_Os05g03550	OsMYB	2	725-770,934-979	R2R3	-0.64	6.29	170922	1485865-1479070	1507823 - 1501446	AT3G52250
71	LOC_Os05g04820	OsMYB	2	14-61,67-112	R2R3	-0.656	6.12	47151.6	2289413-2293461	2313378 - 2314897	AT1G09540
72	LOC_Os05g07010	OsMYB	1	25-70	MYB-1R (MYB-related gene)	-0.27	8.94	26762.6	3659304-3657667	3681194 - 3679909	AT3G09600
73	LOC_Os05g10690	OsMYB	1	122-169	MYB-1R (MYB-related gene)	-0.298	9.35	30461.4	5853297-5849480	5872011 - 5870694	AT5G56840
74	LOC_Os05g28320	OsMYB	2	20-66,72-117	R2R3	-0.45	6.61	31528.1	16505142-16504025	16525769 - 16524858	AT5G67300
75	LOC_Os05g34110	OsMYB	1	112-162	MYB-1R (MYB-related gene)	-0.347	6.54	32561.2	20072848-20070784	20093475 - 20092480	AT3G46640
76	LOC_Os05g35500	OsMYB	2	14-61,67-112	R2R3	-0.608	9.06	28351.2	21017402-21016108	21037888 - 21037006	AT4G38620
77	LOC_Os05g37040	OsMYB	1	21-70	MYB-1R (MYB-related gene)	-0.248	5.91	14604.5	21564517-21563735	21585144 - 21584362	AT5G08520
78	LOC_Os05g37730	OsMYB	2	37-86,150-197	R2R3	-0.533	6.49	34031.2	22000281-21998158	22020514 - 22019462	AT5G58900
79	LOC_Os05g38460	OsMYB	3	58-96,102-148 ,154-199	MYB-R1R2R3	-0.691	8.53	64784	22477882-22470118	22498128 - 22491419	AT3G09370
80	LOC_Os05g41166	OsMYB	2	43-90,96-141	R2R3	-0.786	5.19	45133.2	24031620-24027633	24050744 - 24048453	AT5G06100
81	LOC_Os05g41240	OsMYB	1	47-98	MYB-1R (MYB-related gene)	-0.799	6.45	28529.1	24074848-24070525	24093831 - 24091876	AT2G01060
82	LOC_Os05g46610	OsMYB	2	16-63,69-114	R2R3	-0.395	5.18	33606.1	26904201-26905764	26924982 - 26926161	AT1G09540
83	LOC_Os05g49240	OsMYB	1	1962-12-01	MYB-1R (MYB-related gene)	-1.125	5.81	9778.7	28170242-28171787	28190981 - 28191238	AT1G75250
84	LOC_Os05g49310	OsMYB	2	22-69,75-120	R2R3	-0.492	5.97	26862.7	28213403-28215056	28234030 - 28235683	AT3G27810
85	LOC_Os06g01670	OsMYB	1	40-85	MYB-1R (MYB-related gene)	-0.591	6.93	33210.5	402494-397592	402360 - 398130	AT5G52660
86	LOC_Os06g02250	OsMYB39	2	15-62,68-113	R2R3	-0.387	5.63	39053.1	715820-717015	715820 - 717015	AT4G17785
87	LOC_Os06g06740	OsMYB	2	23-69, 75-120	R2R3	-0.768	6.81	36959.6	3157657-3161647	3159458 - 3161401	AT4G18770
88	LOC_Os06g07640	OsMYB	1	175-222	MYB-1R (MYB-related gene)	-0.472	8.62	35244.2	3696877-3695118	3696877 - 3695118	AT3G11280
89	LOC_Os06g07650	OsMYB	1	183-230	MYB-1R (MYB-related gene)	-0.547	4.67	43314.8	3703237-3701157	3703237 - 3701157	AT5G58900
90	LOC_Os06g07660	OsMYB	1	167-206	MYB-1R (MYB-related gene)	-0.468	4.78	40606.1	3710819-3706187	3710819 - 3706187	AT5G58900
91	LOC_Os06g07740	OsMYB	1	175-222	MYB-1R (MYB-related gene)	-0.334	4.36	38273.9	3748210-3746262	3748210 - 3746262	AT3G11280
92	LOC_Os06g10330	OsMYB	1	1955-04-01	MYB-1R (MYB-related gene)	-0.743	8.44	7613.7	5306467-5306748	5306467 - 5306748	AT4G38620
93	LOC_Os06g11780	OsMYB93	2	14-61, 67-112	R2R3	-0.468	5.82	36126	6239044-6240173	6239044 - 6240173	AT1G34670
94	LOC_Os06g14010	OsMYB	1	34-81	MYB-1R (MYB-related gene)	-0.59	10.77	19018.5	7791682-7791173	7791682 - 7791173	AT5G46730
95	LOC_Os06g14700	OsMYB	1	38-85	MYB-1R (MYB-related gene)	-0.698	11.14	19948.7	8271684-8272220	8271684 - 8272220	AT5G11550
96	LOC_Os06g14710	OsMYB	1	35-85	MYB-1R (MYB-related gene)	-0.652	11.19	16352.6	8282059-8282487	8282059 - 8282487	AT4G01985
97	LOC_Os06g19980	OsMYB	1	422-466	MYB-1R (MYB-related gene)	-1.233	9.03	73286.5	11452024-11460167	11452024 - 11459652	AT1G74250
98	LOC_Os06g31090	OsMYB	0	NP	MYB-related gene	-0.52	4.77	22105.5	18078822-18078028	18078689 - 18078084	AT2G46260
99	LOC_Os06g35140	OsMYB	1	128-179	MYB-1R (MYB-related gene)	-0.719	5.82	58320	20456008-20453253	20455830 - 20453537	AT2G38300
100	LOC_Os06g40330	OsMYB	2	249-296,302-344	R2R3	-0.771	7.31	75878.9	24011311-24004102	24011311 - 24004463	AT4G26930
101	LOC_Os06g40710	OsMYB	1	49-100	MYB-1R (MYB-related gene)	-0.726	5.55	36001.9	24267883-24272745	24269236 - 24272073	AT2G01060
102	LOC_Os06g43090	OsMYB	2	15-61,67-109	R2R3	-0.539	8.21	33377.3	25899820-25898447	25899662 - 25898727	AT5G67300
103	LOC_Os06g45410	OsMYB	1	58-109	MYB-1R (MYB-related gene)	-0.523	8.71	39577.8	27455913-27458565	27455916 - 27458193	AT4G13640
104	LOC_Os06g45890	OsMYB	1	19-70	MYB-1R (MYB-related gene)	-0.635	6.24	28507.6	27776577-27779780	27776779 - 27779258	AT2G02060
105	LOC_Os07g02800	OsMYB	1	230-281,	MYB-1R (MYB-related gene)	-0.536	6.48	38071.9	1044316-1046351	1045155 - 1046680	AT1G68670
106	LOC_Os07g04700	OsMYB	5	223-249, 255-302, 308-353,360-406,412-458	Atypical MYB genes	-0.748	9.56	92424.6	2089953-2082409	2090474 - 2084061	AT3G18100
107	LOC_Os07g12130	OsMYB	2	108-154,160-205	R2R3	-0.544	5.71	47467.9	6779983-6777673	6780519 - 6778374	AT5G58850
108	LOC_Os07g14110	OsMYB	2	94-140,146-191	R2R3	-0.603	9.25	35943.6	8052066-8053836	8052767 - 8054537	AT3G27785
109	LOC_Os07g25150	OsMYB	0	1--65	MYB-1R (MYB-related gene)	-0.441	9.59	7681.8	14369289-14366480	14369585 - 14369133	AT3G47600
110	LOC_Os07g25370	OsMYB	2	21-67, 73-118	R2R3	-0.665	10.4	22123.3	14500938-14500360	14501639 - 14501061	AT4G38680
111	LOC_Os07g30130	OsMYB	1	90 137	MYB-1R (MYB-related gene)	-0.663	10.11	18223.5	17775835-17778810	17776689 - 17777438	AT3G47600
112	LOC_Os07g31470	OsMYB67	2	13-60, 66-111	R2R3	-0.237	6.4	41655.8	18658623-18657061	18659324 - 18657762	AT3G12720
113	LOC_Os07g37210	OsMYB102	2	14-61,67-112	R2R3	-0.408	6.59	39929	22293615-22292042	22294201 - 22292852	AT4G05100
114	LOC_Os07g43420	OsMYB88	2	30-76,82 -127	R2R3	-0.729	4.73	59595.1	25997090-26001822	25998030 - 26001954	AT2G02820
115	LOC_Os07g43580	OsMYB30	2	14-61,67-112	R2R3	-0.498	5.9	35258.9	26075459-26073624	26076037 - 26074919	AT3G28910
116	LOC_Os07g44090	OsMYB	1	14-54	MYB-1R (MYB-related gene)	-0.84	12.26	21236.6	26354194-26356351	26355029 - 26356479	AT1G09540
117	LOC_Os07g48870	OsMYB2	2	21-68,74-119	R2R3	-0.502	5.52	33702.9	29240396-29241932	29241148 - 29242127	AT5G49620
118	LOC_Os08g05510	OsMYB	1	105-152	MYB-1R (MYB-related gene)	-0.541	9.7	35983.8	2928442-2933853	2933856 - 2938997	AT3G16350
119	LOC_Os08g05520	OsMYB103	2	14-61,67-112	R2R3	-0.647	6.13	39954.6	2945028-2942178	2950158 - 2947987	AT1G63910
120	LOC_Os08g15020	OsMYB	2	14-62,68-113	R2R3	-0.644	5.89	34397.2	9062739-9064330	9068206 - 9069455	AT5G57620
121	LOC_Os08g25799	OsMYB	1	36-87	MYB-1R (MYB-related gene)	-0.414	7.9	26888.5	15562691-15571116	15692944 - 15700868	AT4G13640
122	LOC_Os08g25820	OsMYB	1	47-98	MYB-1R (MYB-related gene)	-0.821	5.83	33379	15577938-15583683	15709712 - 15713404	AT2G01060
123	LOC_Os08g33660	OsMYB16	2	14-61,67-112	R2R3	-0.732	6.15	39826.5	20888621-20886528	21018575 - 21017049	AT3G01140
124	LOC_Os08g33800	OsMYB117	2	83-129,135-180	R2R3	-0.381	7.25	38357.6	21022682-21024933	21152811 - 21155062	AT1G69560
125	LOC_Os08g33940	OsMYB	2	14-61,67-112	R2R3	-0.592	7.69	32785.7	21106334-21109553	21238106 - 21239294	AT5G62470
126	LOC_Os08g34960	OsMYB	2	14-60,66-111	R2R3	-0.458	6.12	21605.3	21879775-21880377	22009904 - 22010506	AT5G67300
127	LOC_Os08g37970	OsMYB	2	14-61, 67-112	R2R3	-0.178	6.1	36754.2	23920364-23918865	24050493 - 24048994	AT1G34670
128	LOC_Os08g43450	OsMYB	0	NP	MYB-related gene	-0.632	3.99	15685.9	27355955-27353325	27484425 - 27483991	No Hit Found
129	LOC_Os08g43550	OsMYB7	2	14-61, 67-112	R2R3	-0.554	9.1	26999.1	27416330-27415128	27546416 - 27545609	AT4G38620
130	LOC_Os09g12750	OsMYB	1	35-86	MYB-1R (MYB-related gene)	-0.504	6.08	15455.6	7315075-7321324	7315394 - 7320976	AT3G24120
131	LOC_Os09g12770	OsMYB	1	25-76	MYB-1R (MYB-related gene)	-0.922	6.09	31379.6	7328540-7332290	7329817 - 7331866	AT2G01060
132	LOC_Os09g23200	OsMYB	1	326-377	MYB-1R (MYB-related gene)	-0.372	9.3	54267.3	13757214-13764051	13757214 - 13764051	AT5G16560
133	LOC_Os09g24800	OsMYB	2	14-61,67-112	R2R3	-0.54	8.17	33068.8	14774450-14775790	14774450 - 14775790	AT3G47600
134	LOC_Os09g26170	OsMYB	2	14-62,68-113	R2R3	-0.427	6.06	40137.6	15771823-15770482	15771823 - 15770482	AT4G37780
135	LOC_Os09g31454	OsMYB	1	24-79	MYB-1R (MYB-related gene)	-0.786	9.67	66938.3	18955664-18952624	18955567 - 18952886	AT2G44430
136	LOC_Os09g36730	OsMYB	2	14-61, 67-112	R2R3	-0.543	9.04	28224.4	21190257-21188900	21190162 - 21189250	AT4G38620
137	LOC_Os10g30690	OsMYB	1	184-233	MYB-related gene	-0.294	9.76	31861.2	15652941-15658597	15912848 - 15916583	AT5G60820
138	LOC_Os10g30719	OsMYB	1	180-229	MYB-1R (MYB-related gene)	-0.635	9.08	30813.1	15668228-15671424	15926792 - 15929324	AT2G30560
139	LOC_Os10g33810	OsMYB15	2	14-61, 67-112	R2R3	-0.651	7.71	30064.6	17596895-17594205	17854806 - 17852611	AT3G23250
140	LOC_Os10g35660	OsMYB87	2	3-51, 5-102	R2R3	-0.411	5.24	31656.6	18743550-18741606	19001713 - 18999769	AT3G49690
141	LOC_Os10g39550	OsMYB	1	20-71	MYB-1R (MYB-related gene)	-0.66	8.57	36131.5	20808581-20804073	21066744 - 21062236	AT2G38300
142	LOC_Os10g41200	OsMYB	2	93-140,10-57	MYB-1R (MYB-related gene)	-0.624	6.46	34489.3	21801980-21798750	22059967 - 22057201	AT5G47390
143	LOC_Os11g03440	OsMYB	2	14-61,67-112	R2R3	-0.414	5.59	33599.7	1317706-1316227	1317574 - 1316545	AT3G28910
144	LOC_Os11g10130	OsMYB	2	26-72,78-123	R2R3	-0.625	9.85	28815	5475121-5478466	5475632 - 5478454	AT1G73410
145	LOC_Os11g35390	OsMYB	2	15-62,68-113	R2R3	-0.563	6.26	36470.2	20236387-20233800	20271391 - 20269301	AT1G08810
146	LOC_Os11g47460	OsMYB	2	10-57,63-108	R2R3	-0.665	8.82	27226	28147303-28145896	28181903 - 28180983	AT5G59780
147	LOC_Os12g02430	OsMYB	1	4--48	MYB-1R (MYB-related gene)	-0.24	7.77	10626.1	811339-811716	811339 - 811716	AT4G38620
148	LOC_Os12g03150	OsMYB	2	14-61,67-112	R2R3	-0.479	5.59	34063.1	1201119-1199471	1200857 - 1199789	AT1G08810
149	LOC_Os12g07610	OsMYB	2	131-177,183-228	R2R3	-0.635	5.63	42843.9	3800862-3799030	3800862 - 3799030	AT4G18770
150	LOC_Os12g07640	OsMYB	2	14-61,67-112	R2R3	-0.647	8.48	28647.8	3839736-3841209	3840001 - 3840985	AT4G38620
151	LOC_Os12g13570	OsMYB	3	55-101,107-153,159-204	MYB-R1R2R3	-0.657	5.13	109414	7617485-7609711	7617376 - 7609980	AT4G32730
152	LOC_Os12g33070	OsMYB83	2	36-83,89-134	R2R3	-0.521	6.33	43722.4	19965843-19962868	19965843 - 19962868	AT3G08500
153	LOC_Os12g37690	OsMYB78	2	59-106,112-157	R2R3	-0.718	5.37	33864.4	23103812-23101518	23103664 - 23101769	AT1G48000
154	LOC_Os12g37970	OsMYB	1	1--43	MYB-1R (MYB-related gene)	-0.685	5.74	20118.8	23293510-23291986	23293303 - 23292358	AT3G46130
155	LOC_Os12g41920	OsMYB	2	5-57,118-186	R2R3	-0.419	8.86	32057.2	25954381-25950892	25953868 - 25951438	AT5G67580

## Sheet: Arabidopsis
Supplemental Table 1: Nomenclature and Classification of MYB family genes in Arabidopsis
MYB No.	TAIR Gene ID	MYB Name	Acronym	No of Domains	Position of MYB domain(5'-3')	MYB-Domain Type	GRAVY	PI	Molecular Weight	TAIR Pseudomolecule Position(5'-3')	Best Rice Hit
1	AT1G01520	AtMYB	CIRCADIAN CLOCK-ASSOCIATED1 (CCA1)	1	61 -106	MYB-1R (MYB-related gene)	-0.673	9.61	32795.4	190596 - 192139	LOC_Os06g01670
2	AT1G06180	AtMYB13	ATMYBLFGN	2	14-61, 67-111	R2R3	-0.719	5.81	27951.2	1889407 - 1891157	LOC_Os10g33810
3	AT1G08810	AtMYB60		2	14-61, 67-112	R2R3	-1.033	5.77	32017.2	2819068 - 2820398	LOC_Os11g35390
4	AT1G09540	AtMYB61		2	14-61, 67-112	R2R3	-0.732	8.1	40891.4	3086161 - 3087914	LOC_Os01g18240
5	AT1G09770	AtMYBCDC5		5	7-53,59-103, 329-729, 675-834, 830-843	Atypical MYB genes	-0.941	6.37	95766.5	3161843 - 3165362	LOC_Os04g28090
6	AT1G13300	AtMYB	CIRCADIAN CLOCK-ASSOCIATED1 (CCA1)	1	183-234	MYB-1R (MYB-related gene)	-1.084	6.03	39057.2	4556889 - 4558705	LOC_Os03g55590
7	AT1G14350	AtMYB124	FOUR LIPS (FLP)	2	25-71, 77-118	R2R3	-0.874	6.45	49599.6	4908250 - 4911163	LOC_Os07g43420
8	AT1G16490	AtMYB58		2	16-63,69-114	R2R3	-1.01	5.09	31460.6	5629648 - 5630988	LOC_Os02g46780
9	AT1G17950	AtMYB52	BW52	2	5-51, 57-102	R2R3	-0.833	9.02	28925.4	6177610 - 6179282	LOC_Os03g51110
10	AT1G18570	AtMYB51	BW51A, BW51B, HIG1	2	15-62,15-62	R2R3	-0.659	5.56	39154.4	6389404 - 6391260	LOC_Os08g33660
11	AT1G18710	AtMYB47		2	14-61, 67-112	R2R3	-0.875	5.49	30592.2	6450586 - 6453106	LOC_Os08g33660
12	AT1G18960	AtMYB	CAPRICE (CPC)	1	60-105	MYB-1R (MYB-related gene)	-0.699	5.71	34218.8	6552743 - 6553931	LOC_Os08g15020
13	AT1G19000	AtMYB	CIRCADIAN CLOCK-ASSOCIATED1 (CCA1)	1	101-148	MYB-1R (MYB-related gene)	-0.551	5.68	31230.7	6560786 - 6562777	LOC_Os10g41200
14	AT1G19510	AtMYB	I-Box-Binding-Like	1	9--55	MYB-1R (MYB-related gene)	-0.679	7.95	11445	6756275 - 6757368	LOC_Os12g33950
15	AT1G22640	AtMYB3		2	14-61, 67-112	R2R3	-0.702	7.55	29352.1	8006184 - 8007417	LOC_Os09g36730
16	AT1G25340	AtMYB116		2	20-67, 73-118	R2R3	-0.766	5.93	32691.6	8885068 - 8886385	LOC_Os01g03720
17	AT1G25550	AtMYB	CIRCADIAN CLOCK-ASSOCIATED1 (CCA1)	1	211-262	MYB-1R (MYB-related gene)	-0.979	7.17	38849.4	8976421 - 8978080	LOC_Os01g08160
18	AT1G26580	AtMYB		0	NP	MYB-related gene	-0.83	4.8	55793.3	9184593 - 9187492	LOC_Os03g31230
19	AT1G26780	AtMYB117	LATERAL ORGAN FUSION 1 (LOF1)	2	98-144, 150-195	R2R3	-0.934	9.26	32756.5	9271016 - 9272115	LOC_Os08g33800
20	AT1G34670	AtMYB93		2	14-61,67-112	R2R3	-0.659	5.49	41196.9	12709106 - 12710401	LOC_Os06g11780
21	AT1G35515	AtMYB8		2	14-61,67-112	R2R3	-0.765	8.97	24238.5	13077904 - 13080243	LOC_Os09g36730
22	AT1G35516	AtMYB		0	NP	MYB-related gene	0.612	8.97	7570.9	13078596 - 13079751	LOC_Os04g20720
23	AT1G43330	AtMYB	AtMYB3R2	1	29-80	MYB-1R (MYB-related gene)	-0.439	8.49	14027	16361469 - 16362463	LOC_Os01g62410
24	AT1G48000	AtMYB112		2	34-81, 87-132	R2R3	-0.71	8.84	28291.8	17707848 - 17710129	LOC_Os05g04210
25	AT1G49010	AtMYB	R-R-Type	2	5-57, 133-180	R2R3	-0.752	8.93	34471.7	18136313 - 18137593	LOC_Os04g58020
26	AT1G49560	AtMYB		1	194-245	MYB-1R (MYB-related gene)	-0.753	7.64	37381.4	18346222 - 18348031	LOC_Os12g39640
27	AT1G56160	AtMYB72		2	16-63, 69-114	R2R3	-0.935	5.6	34106.6	21026049 - 21027252	LOC_Os04g50770
28	AT1G56650	AtMYB75	PHOSPHATIDIC ACID PHOSPHATASE 1 (PAP1)	2	10-57,63-108	R2R3	-0.71	9.2	28469.6	21237260 - 21238802	LOC_Os08g33660
29	AT1G57560	AtMYB50		2	14-61, 67-112	R2R3	-0.697	7.58	35459.7	21320493 - 21321729	LOC_Os01g18240
30	AT1G58220	AtMYB1l	TELOMERIC REPEAT BINDING FACTOR (TRF)	1	195-243	MYB-1R (MYB-related gene)	-0.233	9.89	86281.5	21561908 - 21566630	LOC_Os02g34630
31	AT1G63910	AtMYB103		2	14-61, 67-112	R2R3	-0.734	5.5	42262.6	23723446 - 23725437	LOC_Os08g05520
32	AT1G66230	AtMYB20		2	14-61, 67-112	R2R3	-0.689	5.13	32336.3	24680817 - 24682078	LOC_Os08g33150
33	AT1G66370	AtMYB113		2	10-57,69 108	R2R3	-0.665	8.9	28307.4	24757297 - 24758267	LOC_Os08g33660
34	AT1G66380	AtMYB114		2	10-57,63-108	R2R3	-0.704	10.24	16006.7	24761076 - 24762153	LOC_Os08g33660
35	AT1G66390	AtMYB90	PHOSPHATIDIC ACID PHOSPHATASE 2 (PAP2)	2	10-57, 63-108	R2R3	-0.61	8.68	28100	24767620 - 24769204	LOC_Os06g11780
36	AT1G68320	AtMYB62		2	21-68,74-119	R2R3	-0.837	5.67	33239.0	25607505 - 25608759	LOC_Os01g03720
37	AT1G68670	AtMYB	CIRCADIAN CLOCK-ASSOCIATED1 (CCA1)	1	217-268	MYB-1R (MYB-related gene)	-0.769	6.58	39424.2	25785692 - 25787739	LOC_Os03g55590
38	AT1G69560	AtMYB105	LATERAL ORGAN FUSION 2 (LOF2)	2	107-153,159-204	R2R3	-0.768	6.81	38440.1	26161418 - 26162757	LOC_Os08g33800
39	AT1G69580	AtMYB	MYR1	1	36-87	MYB-1R (MYB-related gene)	-0.638	6.12	37896.1	26175606 - 26177275	LOC_Os05g40960
40	AT1G71030	ATMYB	CAPRICE (CPC)	1	35 -80	MYB-1R (MYB-related gene)	-0.701	9.85	22098	26798785 - 26800026	LOC_Os02g42870
41	AT1G73410	AtMYB54		2	6-52,58-103	R2R3	-0.81	9.61	28204.7	27605293 - 27606978	LOC_Os03g51110
42	AT1G74080	AtMYB122		2	14-61,67 -112	R2R3	-0.728	6.31	37255.3	27859360 - 27861195	LOC_Os08g33660
43	AT1G74430	AtMYB95	AtMYBCP66	2	14-61,67 -112	R2R3	-0.577	5.62	30649.6	27978840 - 27981095	LOC_Os08g33660
44	AT1G74650	AtMYB31	AtY13	2	14-61,67 -112	R2R3	-0.803	6.32	36969.2	28044852 - 28046656	LOC_Os11g35390
45	AT1G74840	AtMYB	CIRCADIAN CLOCK-ASSOCIATED1 (CCA1)	1	95-142	MYB-1R (MYB-related gene)	-0.55	6.23	29265.7	28119558 - 28121066	LOC_Os10g41200
46	AT1G75250	AtMYB	I-Box-Binding-Like	1	1958-09-01	MYB-1R (MYB-related gene)	-0.471	6.83	14748.6	28248734 - 28249114	LOC_Os05g50340
47	AT1G79180	AtMYB63		2	16-63,69-114	R2R3	-1.102	5.04	33780	29791388 - 29792695	LOC_Os02g46780
48	AT2G01060	AtMYB		1	17-68	MYB-1R (MYB-related gene)	-0.733	5.64	31074.6	73258 - 75389	LOC_Os09g12770
49	AT2G02820	AtMYB88		2	30-76,82-123	R2R3	-0.901	6.01	51338.9	804173 - 807207	LOC_Os07g43420
50	AT2G03500	AtMYB		1	235-286	MYB-1R (MYB-related gene)	-0.975	6.62	47961.7	1059707 - 1062407	LOC_Os01g08160
51	AT2G06020	AtMYB		1	88-139	MYB-1R (MYB-related gene)	-0.708	5.66	33818.6	2342532 - 2346204	LOC_Os06g45410
52	AT2G13960	MYB3R-5		1	75-121	MYB-1R (MYB-related gene)	-0.653	8.78	17056.4	5866667 - 5868393	LOC_Os01g62410
53	AT2G16720	AtMYB7	AtY49	2	14-61,67 -112	R2R3	-0.752	8.86	31009.3	7262611 - 7263662	LOC_Os09g36730
54	AT2G20400	AtMYB	CIRCADIAN CLOCK-ASSOCIATED1 (CCA1)	1	233-284	MYB-1R (MYB-related gene)	-0.74	4.75	44112.2	8806268 - 8809054	LOC_Os07g25710
55	AT2G23290	AtMYB70		2	13-59,65-110	R2R3	-0.614	5.72	33229	9911867 - 9913000	LOC_Os09g01960
56	AT2G25230	AtMYB100		2	26-72,78-123	R2R3	-1.006	7.63	27280.7	10754290 - 10755546	LOC_Os12g07610
57	AT2G26950	AtMYB104		2	18-65,71-116	R2R3	-0.616	5.44	43866.2	11507907 - 11509214	LOC_Os06g11780
58	AT2G26960	AtMYB81		2	22-69,75-120	R2R3	-0.723	5.91	48219.8	11513143 - 11514504	LOC_Os01g59660
59	AT2G30420	AtMYB	CAPRICE (CPC)	1	37-82	MYB-1R (MYB-related gene)	-0.95	10.17	13605.3	12967904 - 12969239	No Hit Found
60	AT2G31180	AtMYB14	MYB14AT	2	14-61,67-112	R2R3	-0.808	5.59	28769	13293798 - 13295253	LOC_Os08g33660
61	AT2G32460	AtMYB101	ATM1	2	20-67,73-118	R2R3	-0.701	5.22	54437.2	13789285 - 13791548	LOC_Os01g59660
62	AT2G36890	AtMYB38	REGULATOR OF AXILLARY MERISTEMS 2 (RAX2) / BIT1	2	14-62,68-113	R2R3	-0.814	6.59	34057.1	15492858 - 15494356	LOC_Os08g15020
63	AT2G37630	AtMYB91	AtPHAN	2	4-53,59-104	R2R3	-0.901	9.16	42243.1	15788693 - 15790511	LOC_Os12g38400
64	AT2G38090	AtMYB	R-R-Type	2	26-75,140-187	R2R3	-0.756	5.41	33250.6	15951789 - 15954163	LOC_Os01g04930
65	AT2G39880	AtMYB25		2	50-96,102-147	R2R3	-0.661	7.98	40912.3	16655023 - 16656557	LOC_Os01g63160
66	AT2G40260	AtMYB		1	84-135	MYB-1R (MYB-related gene)	-1.069	6.29	46231.7	16823896 - 16825551	LOC_Os12g01490
67	AT2G40970	AtMYB	CIRCADIAN CLOCK-ASSOCIATED1 (CCA1)	1	107-157	MYB-1R (MYB-related gene)	-0.484	9.12	27554.4	17104628 - 17105773	LOC_Os05g34110
68	AT2G42660	AtMYB		1	52-103	MYB-1R (MYB-related gene)	-0.729	9.32	28913.8	17774127 - 17775367	LOC_Os12g01490
69	AT2G47190	AtMYB2		2	22-69, 75-120	R2R3	-0.812	5.33	31447.7	19383272 - 19384601	LOC_Os05g04210
70	AT2G47210	AtMYB		2	127-173, 226-389	R2R3	-0.725	9.26	49823.6	19385939 - 19389488	LOC_Os05g46330
71	AT2G47460	AtMYB12	PRODUCTION OF FLAVONOL GLYCOSIDES 1 (PFG1)	2	14-61,67-112	R2R3	-0.771	5.06	41393.7	19483407 - 19486548	LOC_Os12g07640
72	AT3G01140	AtMYB106	NOECK (NOK)	2	57-104 ,110-155	R2R3	-0.715	8.67	43557.8	46403 - 48303	LOC_Os08g33660
73	AT3G01530	AtMYB57		2	27-74,80-125	R2R3	-0.839	9.44	27646.7	210126 - 211811	LOC_Os05g49310
74	AT3G02940	AtMYB107		2	14-61,67 -112	R2R3	-0.722	6.56	34015	661880 - 664013	LOC_Os06g11780
75	AT3G04030	AtMYB	CIRCADIAN CLOCK-ASSOCIATED1 (CCA1)	1	47-98	MYB-1R (MYB-related gene)	-0.819	6.48	43850.2	1042889 - 1044704	LOC_Os05g40960
76	AT3G06490	AtMYB108	BOTRYTIS-SUSCEPTIBLE1 (BOS1)	2	21-68,74-119	R2R3	-0.865	4.93	37019.6	2004150 - 2006630	LOC_Os03g20090
77	AT3G08500	AtMYB83		2	32-79,85-130	R2R3	-0.698	5.77	38418.8	2576800 - 2578252	LOC_Os12g33070
78	AT3G09230	AtMYB1		2	55-101,107-152	R2R3	-0.586	5.37	42811.4	2833404 - 2835344	LOC_Os01g63160
79	AT3G09370	AtMYB3R3		3	78-124,130-176,182-227	R1R2R3	-0.941	7.62	56119	2879372 - 2882273	LOC_Os01g62410
80	AT3G09600	AtMYB	CIRCADIAN CLOCK-ASSOCIATED1 (CCA1)	1	43-88	MYB-1R (MYB-related gene)	-0.587	9.2	32801	2946411 - 2949000	LOC_Os06g45840
81	AT3G10113	AtMYB	LATE ELONGATED HYPOCORYL (LHY)	1	65-110	MYB-1R (MYB-related gene)	-0.726	7.05	37605.1	3118048 - 3119396	LOC_Os08g06110
82	AT3G10580	AtMYB	CIRCADIAN CLOCK-ASSOCIATED1 (CCA1)	1	94-141	MYB-1R (MYB-related gene)	-0.863	5.38	32738.3	3307056 - 3308238	LOC_Os01g04930
83	AT3G10585	AtMYB	I-Box-Binding-Like	0	NP	MYB-1R (MYB-related gene)	-0.476	6.85	20031.9	3308702 - 3309434	LOC_Os04g58020
84	AT3G10590	AtMYB	CIRCADIAN CLOCK-ASSOCIATED1 (CCA1)	2	4-51,110-157	MYB-1R (MYB-related gene)	-1.24	7.75	23932.7	3310429 - 3311316	No Hit Found
85	AT3G10595	AtMYB	I-Box-Binding-Like	2	3-51, 81-126	R2R3	-0.507	4.96	21974.1	3311790 - 3312836	No Hit Found
86	AT3G10760	AtMYB		1	107-157	MYB-1R (MYB-related gene)	-0.566	6.48	36114	3369585 - 3371232	LOC_Os05g34110
87	AT3G11280	AtMYB	R-R-Type	2	30-79, 126-173	R2R3	-0.598	6.25	29608.1	3533261 - 3534853	LOC_Os05g37730
88	AT3G11440	AtMYB65		2	43-90,96-141	R2R3	-0.623	6.06	61365.4	3602099 - 3605110	LOC_Os01g59660
89	AT3G12720	AtMYB67	ATY53	2	24-71,77-122	R2R3	-0.707	6.55	34744.3	4043317 - 4044616	LOC_Os01g51260
90	AT3G12730	AtMYB		1	25-76	MYB-1R (MYB-related gene)	-0.584	8.36	26928.6	4047079 - 4048621	LOC_Os06g45410
91	AT3G12820	AtMYB10		2	16-63, 69-114	R2R3	-0.766	7.04	27316.5	4074165 - 4075621	LOC_Os06g11780
92	AT3G13040	AtMYB		1	243-294	MYB-1R (MYB-related gene)	-0.813	6.22	50112.0	4172149 - 4175234	LOC_Os06g49040
93	AT3G13540	AtMYB5	AtM2	2	25-72,78-123	R2R3	-0.705	8.41	27793.4	4420180 - 4421708	LOC_Os01g50110
94	AT3G13890	AtMYB26	Male sterile 35 (MS35)	2	14-70,76-121	R2R3	-0.641	7.46	41576.4	4576751 - 4578034	LOC_Os01g51260
95	AT3G16350	AtMYBST1	CIRCADIAN CLOCK-ASSOCIATED1 (CCA1)	1	136-183	MYB-1R (MYB-related gene)	-0.649	9.07	41190.6	5547724 - 5549666	LOC_Os01g09280
96	AT3G18100	AtMYB4R1		4	442-489,495-541,546-592,598-643	Atypical MYB genes	-0.94	5.67	96084.3	6200584 - 6204589	LOC_Os07g04700
97	AT3G23250	AtMYB15		2	14-61,67 -112	R2R3	-0.697	5.2	32041.7	8309216 - 8310833	LOC_Os04g43680
98	AT3G24120	AtMYB3l	CIRCADIAN CLOCK-ASSOCIATED1 (CCA1)	1	43-94	MYB-1R (MYB-related gene)	-0.505	6.67	32205.3	8705643 - 8708322	LOC_Os09g12750
99	AT3G24310	AtMYB71	MYB305	2	20-67,73-118	R2R3	-0.81	8.82	30786.5	8811138 - 8812371	LOC_Os02g40530
100	AT3G25790	AtMYB	CIRCADIAN CLOCK-ASSOCIATED1 (CCA1)	1	198-249	MYB-1R (MYB-related gene)	-0.954	7.6	40369.8	9414364 - 9416240	LOC_Os01g08160
101	AT3G27785	AtMYB118	PGA37	2	189-235 ,241-286	R2R3	-0.679	7.3	49492	10289840 - 10292171	LOC_Os06g06740
102	AT3G27810	AtMYB21	AtMYB3	2	22-69,75-120	R2R3	-0.747	6.44	25351	10308658 - 10311545	LOC_Os03g20090
103	AT3G27920	AtMYB0	AtGL1 (WS)	2	16-63 ,69-114	R2R3	-0.782	6.66	26338.5	10363182 - 10364743	LOC_Os02g54520
104	AT3G28470	AtMYB35	DEFECTIVE IN MERISTEM DEVELOPMENT AND FUNCTION 1 (TDF1)	2	14-61,67 -112	R2R3	-0.674	6.49	35812.8	10675745 - 10676961	LOC_Os03g18480
105	AT3G28910	AtMYB30		2	14-61,67 -112	R2R3	-0.707	8.1	35918.9	10912394 - 10914427	LOC_Os11g03440
106	AT3G29020	AtMYB110		2	65 -111,117-162	R2R3	-0.755	9.74	27613.4	11009354 - 11010693	LOC_Os08g33800
107	AT3G30210	AtMYB121		2	29-76,82-127	R2R3	-0.976	6.38	31369.6	11840842 - 11842981	LOC_Os02g40530
108	AT3G46130	AtMYB48	PRODUCTION OF FLAVONOL GLYCOSIDES 3 (PFG3)	2	9-56,62-107	R2R3	-0.926	9.03	29654	16956418 - 16957361	LOC_Os12g37970
109	AT3G47600	AtMYB94	AtMYBCP70	2	14-61,67 -112	R2R3	-0.684	6.32	37143.5	17550323 - 17552215	LOC_Os09g24800
110	AT3G48920	AtMYB45		2	20-67,73-118	R2R3	-0.681	8.26	29875.7	18150377 - 18151546	LOC_Os01g18240
111	AT3G49690	AtMYB84	REGULATOR OF AXILLARY MERISTEMS 3 (RAX3)	2	14-62,68-113	R2R3	-0.696	6.83	35578.1	18438720 - 18440186	LOC_Os02g54520
112	AT3G50060	AtMYB77	AtMYBR2	2	6-52,58-103	R2R3	-0.665	6.07	33111	18568953 - 18570089	LOC_Os09g01960
113	AT3G53200	AtMYB27		2	11-58,64-109	R2R3	-0.982	6.56	27996.2	19729260 - 19730440	LOC_Os04g42950
114	AT3G55730	AtMYB109		2	56 102,108 153	R2R3	-0.619	5.38	43536.6	20692883 - 20695032	LOC_Os05g38460
115	AT3G61250	AtMYB17		2	14-61,67 -112	R2R3	-0.471	6.46	33289.6	22681977 - 22683713	LOC_Os08g33660
116	AT3G62610	AtMYB11	PRODUCTION OF FLAVONOL GLYCOSIDES 2 (PFG2)	2	14-61,67 -112	R2R3	-0.797	5.14	38313.5	23165734 - 23167561	LOC_Os01g19970
117	AT4G00540	AtMYB3R2	PC-MYB2	3	44-95,101-150,156 -198	R1R2R3	-0.858	9.22	50032.2	234597 - 237582	LOC_Os01g62410
118	AT4G01280	AtMYB	CIRCADIAN CLOCK-ASSOCIATED1 (CCA1)	1	59-104	MYB-1R (MYB-related gene)	-0.657	9.28	33791.2	535241 - 537322	LOC_Os06g45840
119	AT4G01680	AtMYB55		2	14-61,67 -112	R2R3	-0.723	7.2	37886.2	716021 - 717415	LOC_Os05g04820
120	AT4G04580	AtMYB		1	16-67	MYB-1R (MYB-related gene)	-0.81	8.8	19215.8	2293759 - 2294904	LOC_Os10g39550
121	AT4G05100	AtMYB74		2	15-62,68-113	R2R3	-0.831	6.42	37396.6	2618452 - 2619885	LOC_Os07g37210
122	AT4G09450	AtMYB	I-Box-Binding-Like	1	90-137	MYB-1R (MYB-related gene)	-0.862	6.91	23111.8	5983274 - 5984528	LOC_Os05g37060
123	AT4G09460	AtMYB6		2	14-61,67 -112	R2R3	-0.705	8.64	26473.7	5992963 - 5994255	LOC_Os09g36730
124	AT4G12350	AtMYB42		2	14-61, 67-112	R2R3	-0.748	4.16	18707	7324910 - 7326633	No Hit Found
125	AT4G13480	AtMYB79		2	8-55, 61-106	R2R3	-0.785	9.15	30141	7836671 - 7837680	LOC_Os02g40530
126	AT4G17785	MYB39		2	15-62,68-113	R2R3	-0.606	5.79	40022.9	9881648 - 9883445	LOC_Os06g02250
127	AT4G18770	AtMYB98		2	217-263, 269-314	R2R3	-0.91	6.11	50116	10311041 - 10313115	LOC_Os06g06740
128	AT4G21440	AtMYB102	AtM4	2	14-61,67-112	R2R3	-0.75	6.46	40166.6	11418257 - 11419771	LOC_Os06g11780
129	AT4G22680	AtMYB85		2	14-61,67-112	R2R3	-0.791	5.2	30408.8	11922351 - 11924227	LOC_Os09g36250
130	AT4G25560	AtMYB18	LONG AFTER FAR-RED LIGHT 1 (LAF1)	2	12-59,65-110	R2R3	-0.855	7.68	32433	13052564 - 13053627	LOC_Os04g45020
131	AT4G26930	AtMYB97		2	21-68,74-119	R2R3	-0.677	5.64	43578.4	13527776 - 13529178	LOC_Os03g38210
132	AT4G28110	AtMYB41		2	14-61,67-112	R2R3	-0.531	5.66	31651.5	13968035 - 13969390	LOC_Os07g37210
133	AT4G32730	AtMYB3R1	PC-MYB1	3	35-81,87-133,139-184	R1R2R3	-0.81	5.43	86506.1	15790350 - 15795859	LOC_Os12g13570
134	AT4G33450	AtMYB69		2	19-65,71-116	R2R3	-0.947	9.53	28936.2	16095395 - 16096613	LOC_Os08g33800
135	AT4G34990	AtMYB32		2	14-61,67-112	R2R3	-0.797	8.89	31457.5	16661334 - 16662372	LOC_Os09g36730
136	AT4G36570	AtMYB		1	1958-09-01	MYB-1R (MYB-related gene)	-0.634	9.76	9616.8	17254665 - 17255053	LOC_Os05g49240
137	AT4G37180	AtMYB		1	212-263	MYB-1R (MYB-related gene)	-0.998	6.19	40874.8	17504558 - 17506361	LOC_Os03g55590
138	AT4G37260	AtMYB73		2	13-59,65-110	R2R3	-0.711	6.06	34848.6	17540484 - 17541793	LOC_Os09g01960
139	AT4G37780	AtMYB87		2	14-62,68-113	R2R3	-0.706	5.66	34965.8	17758237 - 17759551	LOC_Os02g54520
140	AT4G38620	AtMYB4		2	14-61,67-112	R2R3	-0.653	8.91	31808.3	18053545 - 18054993	LOC_Os09g36730
141	AT5G01200	AtMYB	R-R-Type	2	27-77,145-192	R2R3	-0.599	5.66	29845.1	77115 - 78542	LOC_Os05g37730
142	AT5G02320	AtMYB3R5		3	75-121,127-173 ,179-224	R1R2R3	-0.827	8.54	61731.5	483121 - 486432	LOC_Os01g62410
143	AT5G04760	AtMYB		2	3-51,98-145	R2R3	-0.781	6.31	24407.1	1373531 - 1374788	LOC_Os01g04930
144	AT5G05090	AtMYB		1	83-133	MYB-1R (MYB-related gene)	-0.544	7.21	29441.1	1503233 - 1504495	LOC_Os05g34110
145	AT5G05790	AtMYB	R-R-Type	2	28-77,130-177	R2R3	-0.636	8.25	31376.3	1740573 - 1742029	LOC_Os01g63460
146	AT5G06100	AtMYB33		2	34-81,87-132	R2R3	-0.714	5.43	51010.8	1837915 - 1840728	LOC_Os01g59660
147	AT5G06800	AtMYB		1	194-245	MYB-1R (MYB-related gene)	-0.786	6.97	42702.9	2103163 - 2105899	LOC_Os04g56990
148	AT5G07690	AtMYB29	HAG3/PMG2	2	14-61,67-112	R2R3	-0.824	5.16	37966	2446765 - 2448544	LOC_Os08g33660
149	AT5G07700	AtMYB76	HAG2	2	14-61,67-112	R2R3	-0.796	5.3	38194.4	2450326 - 2451579	LOC_Os08g33660
150	AT5G08520	AtMYB	R-R-Type	2	9-58,117-164	R2R3	-0.778	6.32	31813.9	2755176 - 2758363	LOC_Os04g27410
151	AT5G10280	AtMYB92		2	14-61,67-112	R2R3	-0.612	5.79	37653	3232570 - 3234211	LOC_Os06g11780
152	AT5G11050	AtMYB64		2	105-151,157-202	R2R3	-0.899	6.86	48085.7	3502093 - 3503835	LOC_Os12g07610
153	AT5G11510	AtMYB3R4		3	29-75,81-127,133-178	R1R2R3	-0.774	5.47	108236	3679809 - 3684878	LOC_Os12g13570
154	AT5G12870	AtMYB46		2	20-67,73-118	R2R3	-0.645	5.78	31541.2	4062727 - 4064995	LOC_Os12g33070
155	AT5G14340	AtMYB40		2	14-61,67-112	R2R3	-0.663	5.43	30232.2	4623370 - 4624850	LOC_Os06g14670
156	AT5G14750	AtMYB66	WEREWOLF (WER)	2	18-65,71-116	R2R3	-0.909	8.64	23568.5	4763455 - 4764741	LOC_Os08g33660
157	AT5G15310	AtMYB16	MIXTA	2	14-61,67-112	R2R3	-0.828	6.52	36943.3	4974674 - 4976230	LOC_Os08g33660
158	AT5G16600	AtMYB43		2	14-61,67-112	R2R3	-0.776	5.77	37113.5	5438294 - 5440248	LOC_Os08g33150
159	AT5G16770	AtMYB9		2	14-61,67-112	R2R3	-0.771	5.78	38080.3	5514887 - 5516939	LOC_Os06g11780
160	AT5G17300	AtMYB	CIRCADIAN CLOCK-ASSOCIATED1 (CCA1)	1	55-100	MYB-1R (MYB-related gene)	-0.853	8.16	42980.8	5690229 - 5692904	LOC_Os06g51260
161	AT5G17800	AtMYB56		2	93-139,145-190	R2R3	-0.98	9.39	36892.1	5877191 - 5879333	LOC_Os01g16810
162	AT5G18240	AtMYB	ATMYR1	1	47-98	R2R3	-0.875	6.29	45573.8	6028287 - 6030804	LOC_Os03g20900
163	AT5G23000	AtMYB37	REGULATOR OF AXILLARY MERISTEMS 1 (RAX1)	2	14-62,68-113	R2R3	-0.733	8.71	37045.3	7696138 - 7697930	LOC_Os02g54520
164	AT5G23650	AtMYB		2	10-56,119-166	R2R3	-0.732	9.32	38045.8	7969815 - 7971022	LOC_Os10g41200
165	AT5G26660	AtMYB86	AtMYB4	2	14-61,67-112	R2R3	-0.687	8.08	39790.3	9331576 - 9333177	LOC_Os01g18240
166	AT5G29000	AtMYB	CIRCADIAN CLOCK-ASSOCIATED1 (CCA1)	1	190-241	MYB-1R (MYB-related gene)	-0.751	5.45	41423	11022087 - 11024279	LOC_Os07g25710
167	AT5G35550	AtMYB123	TRANSPARENT TESTA 2 (TT2)	2	16-63,69-114	R2R3	-0.838	8.96	29611.4	13743973 - 13745090	LOC_Os03g29614
168	AT5G39700	AtMYB89		2	56-102,108-153	R2R3	-0.829	9.69	22676	15910989 - 15911652	LOC_Os08g33800
169	AT5G40330	AtMYB23	ATMYBRTF	2	14-61,67-112	R2R3	-0.596	9.11	24943.4	16144953 - 16146883	LOC_Os08g43550.
170	AT5G40350	AtMYB24		2	19-66,72-117	R2R3	-0.829	6.66	24459.2	16155772 - 16158362	LOC_Os05g49310
171	AT5G40360	AtMYB115		2	158-204 ,210-255	R2R3	-0.726	6.17	41599.7	16162369 - 16163849	LOC_Os12g07610
172	AT5G40430	AtMYB22		2	54-99,105-150	R2R3	-1.072	5.82	30087.8	16193655 - 16194959	LOC_Os12g07610
173	AT5G41020	AtMYB3R-like		1	381-439	MYB-1R (MYB-related gene)	-1.359	8.26	68195.5	16443111 - 16445025	LOC_Os03g25450
174	AT5G45420	AtMYB	Membrane anchored MYB (maMYB)	0	NP	R2R3	-0.662	8.38	34362.7	18421296 - 18423833	LOC_Os08g06240
175	AT5G47290	AtMYB	I-Box-Binding-Like	0	NP	MYB-related gene	-0.433	4.94	10895.3	19214267 - 19214658	LOC_Os01g63460
176	AT5G47390	AtMYB	CIRCADIAN CLOCK-ASSOCIATED1 (CCA1)	1	95-142	MYB-1R (MYB-related gene)	-0.752	6.01	32903.4	19244017 - 19246085	LOC_Os10g41200
177	AT5G49330	AtMYB111	PRODUCTION OF FLAVONOL GLYCOSIDES 3 (PFG3)	2	14-61,67-112	R2R3	-0.733	5.21	38480.7	20016178 - 20018604	LOC_Os02g51799
178	AT5G49620	AtMYB78		2	28-75,l81-126	R2R3	-0.746	5.38	35500.6	20154620 - 20156610	LOC_Os11g45740
179	AT5G52260	AtMYB19		2	14-61,67-112	R2R3	-0.907	7.06	31178.7	21237391 - 21238514	LOC_Os01g18240
180	AT5G52600	AtMYB82		2	14-61,67-112	R2R3	-0.901	9.11	23292.3	21360328 - 21361194	LOC_Os08g33660
181	AT5G52660	AtMYB	CIRCADIAN CLOCK-ASSOCIATED1 (CCA1)	1	72-117	MYB-1R (MYB-related gene)	-0.605	8.98	36193.5	21376285 - 21379386	LOC_Os02g45670
182	AT5G54230	AtMYB49		2	14-61,67-112	R2R3	-0.781	6.35	35736.5	22033476 - 22035159	LOC_Os08g33660
183	AT5G55020	AtMYB120		2	28-75,81-126	R2R3	-0.898	9.65	58217.3	22341825 - 22343474	LOC_Os03g38210
184	AT5G56110	AtMYB80	MS188	2	14-61,67-112	R2R3	-0.728	6.81	35983.4	22736417 - 22737890	LOC_Os04g39470
185	AT5G57620	AtMYB36		2	14-62,68-113	R2R3	-0.831	8.23	37980.4	23352043 - 23353792	LOC_Os08g15020
186	AT5G58850	AtMYB119		2	105-151,157-202	R2R3	-0.981	7.75	48512.6	23781171 - 23782667	LOC_Os12g07610
187	AT5G58900	AtMYB	R-R-Type	2	31-80,140-187	R2R3	-0.637	4.85	32366.9	23800349 - 23802560	LOC_Os05g37730
188	AT5G59570	AtMYB	CIRCADIAN CLOCK-ASSOCIATED1 (CCA1)	1	143-193	MYB-1R (MYB-related gene)	-0.982	5.95	19481.6	24021114 - 24022738	LOC_Os01g74020
189	AT5G59780	AtMYB59		2	10-57, 63-108	R2R3	-0.518	5.22	32742.6	24099423 - 24100650	LOC_Os12g37970
190	AT5G60890	AtMYB34	ALTERED TRYPTOPHAN REGULATION 1 (ATR1)	2	14-61,67-112	R2R3	-0.769	5.09	32044	24511917 - 24513577	LOC_Os08g33660
191	AT5G61420	AtMYB28	HAG1/PMG1	2	14-61, 57-112	R2R3	-0.656	9.4	35013.6	24706377 - 24708023	LOC_Os08g33660
192	AT5G61620	AtMYB		1	107-154	MYB-1R (MYB-related gene)	-0.582	5.17	27355.7	24789609 - 24790733	LOC_Os10g41200
193	AT5G62320	AtMYB99	AtMYBCU15	2	15-69 ,75-120	R2R3	-0.696	4.76	27595.2	25045942 - 25047159	LOC_Os09g23620
194	AT5G62470	AtMYB96	mybcov1	2	14-60,66-111	R2R3	-0.683	5.65	39031.3	25096217 - 25098327	LOC_Os11g35390
195	AT5G65230	AtMYB53		2	14-61,67-112	R2R3	-0.591	5.63	35136.4	26085516 - 26086878	LOC_Os06g11780
196	AT5G65790	AtMYB68		2	14-62,68-113	R2R3	-0.726	5.8	41841.6	26340174 - 26341804	LOC_Os02g54520
197	AT5G67300	AtMYB44	AtMYBr1	2	6-52 ,58-103	R2R3	-0.603	7.79	33268.2	26871248 - 26873232	LOC_Os09g01960
