# Supplementary material for: Genome-wide classification and expression analysis of MYB transcription factor families in rice and Arabidopsis
Source: BMC Genomics. 2012 Oct 10;13:544. doi: 10.1186/1471-2164-13-544 (PMC3542171; doi:10.1186/1471-2164-13-544)
Supplement: Additional file 2 — Table S2. Functional assignment and subcellular localization of MYB TF family proteins. Molecular functional annotation of MYB TF family by gene ontology enrichment analysis including their subcellular localization in rice and Arabidopsis. [file 1471-2164-13-544-S2.xls]

## Sheet: Rice_GO
Supplemental Table 2: Molecular function of MYB proteins in rice
TIGR Locus ID	Putative Function	Biological Pathway	Intronless Gene
LOC_Os01g03720	DNA Binding Transcription Factor Activity
LOC_Os01g04930	DNA Binding Transcription Factor Activity
LOC_Os01g06320	DNA Binding Transcription Factor Activity
LOC_Os01g07450	DNA Binding Transcription Factor Activity
LOC_Os01g08160	DNA Binding Transcription Factor Activity
LOC_Os01g09280	DNA Binding Transcription Factor Activity
LOC_Os01g09590	DNA Binding Transcription Factor Activity
LOC_Os01g11200	DNA Binding Transcription Factor Activity
LOC_Os01g12700	DNA Binding Transcription Factor Activity
LOC_Os01g12860	DNA Binding Transcription Factor Activity
LOC_Os01g13740	DNA Binding Transcription Factor Activity
LOC_Os01g18240	DNA Binding Transcription Factor Activity
LOC_Os01g19970	DNA Binding Transcription Factor Activity
LOC_Os01g36460	DNA Binding Transcription Factor Activity
LOC_Os01g40670	DNA Binding Transcription Factor Activity
LOC_Os01g43180	DNA Binding Transcription Factor Activity	Anatomical structure morphogenesis
LOC_Os01g44370#	DNA Binding Transcription Factor Activity		Intronless
LOC_Os01g45090	DNA Binding Transcription Factor Activity
LOC_Os01g47370	DNA Binding Transcription Factor Activity
LOC_Os01g49160	DNA Binding Transcription Factor Activity
LOC_Os01g50110	DNA Binding Transcription Factor Activity	Anatomical structure morphogenesis
LOC_Os01g50720	DNA Binding Transcription Factor Activity
LOC_Os01g51154	DNA Binding Transcription Factor Activity
LOC_Os01g51260	DNA Binding Transcription Factor Activity
LOC_Os01g52410	DNA Binding Transcription Factor Activity
LOC_Os01g59660	DNA Binding Transcription Factor Activity
LOC_Os01g62410	DNA Binding Transcription Factor Activity
LOC_Os01g62660*#	DNA Binding / Signal Transducer Activity		Intronless
LOC_Os01g63160	DNA Binding Transcription Factor Activity
LOC_Os01g63460	DNA Binding Transcription Factor Activity
LOC_Os01g63680	DNA Binding Transcription Factor Activity
LOC_Os01g65370	DNA Binding Transcription Factor Activity
LOC_Os01g74410	DNA Binding Transcription Factor Activity
LOC_Os01g74590#	DNA Binding Transcription Factor Activity		Intronless
LOC_Os02g02370	DNA Binding Transcription Factor Activity
LOC_Os02g09480#	DNA Binding Transcription Factor Activity		Intronless
LOC_Os02g14490	DNA Binding Transcription Factor Activity
LOC_Os02g17190	DNA Binding Transcription Factor Activity
LOC_Os02g30700	DNA Binding Transcription Factor Activity
LOC_Os02g34630	DNA Binding Transcription Factor Activity
LOC_Os02g40530	DNA Binding Transcription Factor Activity
LOC_Os02g41510	DNA Binding Transcription Factor Activity
LOC_Os02g42870	DNA Binding Transcription Factor Activity
LOC_Os02g45080	DNA Binding Transcription Factor Activity
LOC_Os02g46780	DNA Binding Transcription Factor Activity
LOC_Os02g47744	DNA Binding Transcription Factor Activity
LOC_Os02g49250#	DNA Binding Transcription Factor Activity		Intronless
LOC_Os02g51799	DNA Binding Transcription Factor Activity
LOC_Os02g54520	DNA Binding Transcription Factor Activity
LOC_Os03g03760	DNA Binding Transcription Factor Activity
LOC_Os03g04900	DNA Binding Transcription Factor Activity
LOC_Os03g13310#	DNA Binding Transcription Factor Activity		Intronless
LOC_Os03g14100	DNA Binding Transcription Factor Activity
LOC_Os03g14810	DNA Binding Transcription Factor Activity
LOC_Os03g20090	DNA Binding Transcription Factor Activity
LOC_Os03g22560*	Receptor Activity
LOC_Os03g25304#	DNA Binding Transcription Factor Activity		Intronless
LOC_Os03g25550	DNA Binding Transcription Factor Activity
LOC_Os03g26130#	DNA Binding Transcription Factor Activity		Intronless
LOC_Os03g27090	DNA Binding Transcription Factor Activity
LOC_Os03g38210	DNA Binding Transcription Factor Activity	Anatomical structure morphogenesis
LOC_Os03g51110	DNA Binding Transcription Factor Activity
LOC_Os03g55760	DNA Binding Transcription Factor Activity
LOC_Os04g41830	DNA Binding Transcription Factor Activity
LOC_Os04g43680	DNA Binding Transcription Factor Activity
LOC_Os04g45060	DNA Binding Transcription Factor Activity
LOC_Os04g47890	DNA Binding Transcription Factor Activity
LOC_Os04g50680	DNA Binding Transcription Factor Activity
LOC_Os04g50770	DNA Binding Transcription Factor Activity
LOC_Os05g03550	DNA Binding Transcription Factor Activity
LOC_Os05g04820	DNA Binding Transcription Factor Activity
LOC_Os05g07010	DNA Binding Transcription Factor Activity
LOC_Os05g10690	DNA Binding Transcription Factor Activity
LOC_Os05g28320#	DNA Binding Transcription Factor Activity		Intronless
LOC_Os05g34110#	DNA Binding Transcription Factor Activity		Intronless
LOC_Os05g35500	DNA Binding Transcription Factor Activity
LOC_Os05g37040	DNA Binding Transcription Factor Activity
LOC_Os05g37730	DNA Binding Transcription Factor Activity
LOC_Os05g38460	DNA Binding Transcription Factor Activity
LOC_Os05g41166	DNA Binding Transcription Factor Activity
LOC_Os05g41240	DNA Binding Transcription Factor Activity
LOC_Os05g46610	DNA Binding Transcription Factor Activity
LOC_Os05g49240	DNA Binding Transcription Factor Activity
LOC_Os05g49310	DNA Binding Transcription Factor Activity
LOC_Os06g01670	DNA Binding Transcription Factor Activity
LOC_Os06g02250	DNA Binding Transcription Factor Activity
LOC_Os06g06740	DNA Binding Transcription Factor Activity
LOC_Os06g07640	DNA Binding Transcription Factor Activity
LOC_Os06g07650	DNA Binding Transcription Factor Activity
LOC_Os06g07660	DNA Binding Transcription Factor Activity
LOC_Os06g07740	DNA Binding Transcription Factor Activity
LOC_Os06g10330	DNA Binding Transcription Factor Activity
LOC_Os06g11780	DNA Binding Transcription Factor Activity
LOC_Os06g14010#	DNA Binding Transcription Factor Activity		Intronless
LOC_Os06g14700#	DNA Binding Transcription Factor Activity		Intronless
LOC_Os06g14710#	DNA Binding Transcription Factor Activity		Intronless
LOC_Os06g19980	DNA Binding Transcription Factor Activity
LOC_Os06g31090#	DNA Binding Transcription Factor Activity		Intronless
LOC_Os06g35140	DNA Binding Transcription Factor Activity
LOC_Os06g40330	DNA Binding Transcription Factor Activity
LOC_Os06g40710	DNA Binding Transcription Factor Activity
LOC_Os06g43090#	DNA Binding Transcription Factor Activity		Intronless
LOC_Os06g45410	DNA Binding Transcription Factor Activity
LOC_Os06g45890	DNA Binding Transcription Factor Activity
LOC_Os07g02800	DNA Binding Transcription Factor Activity
LOC_Os07g04700	DNA Binding Transcription Factor Activity
LOC_Os07g12130	DNA Binding Transcription Factor Activity
LOC_Os07g14110	DNA Binding Transcription Factor Activity
LOC_Os07g25150	DNA Binding Transcription Factor Activity
LOC_Os07g25370#	DNA Binding Transcription Factor Activity		Intronless
LOC_Os07g30130	DNA Binding Transcription Factor Activity
LOC_Os07g31470	DNA Binding Transcription Factor Activity
LOC_Os07g37210	DNA Binding Transcription Factor Activity
LOC_Os07g43420	DNA Binding Transcription Factor Activity	Anatomical structure morphogenesis
LOC_Os07g43580	DNA Binding Transcription Factor Activity
LOC_Os07g44090	DNA Binding Transcription Factor Activity
LOC_Os07g48870	DNA Binding Transcription Factor Activity
LOC_Os08g05510	DNA Binding Transcription Factor Activity
LOC_Os08g05520	DNA Binding Transcription Factor Activity
LOC_Os08g15020	DNA Binding Transcription Factor Activity
LOC_Os08g25799	DNA Binding Transcription Factor Activity
LOC_Os08g25820	DNA Binding Transcription Factor Activity
LOC_Os08g33660	DNA Binding Transcription Factor Activity	Anatomical structure morphogenesis
LOC_Os08g33800	DNA Binding Transcription Factor Activity	Anatomical structure morphogenesis
LOC_Os08g33940	DNA Binding Transcription Factor Activity
LOC_Os08g34960#	DNA Binding Transcription Factor Activity		Intronless
LOC_Os08g37970	DNA Binding Transcription Factor Activity
LOC_Os08g43450	DNA Binding Transcription Factor Activity
LOC_Os08g43550	DNA Binding Transcription Factor Activity
LOC_Os09g12750	DNA Binding Transcription Factor Activity
LOC_Os09g12770	DNA Binding Transcription Factor Activity
LOC_Os09g23200	DNA Binding Transcription Factor Activity	Anatomical structure morphogenesis
LOC_Os09g24800	DNA Binding Transcription Factor Activity
LOC_Os09g26170	DNA Binding Transcription Factor Activity
LOC_Os09g31454	DNA Binding Transcription Factor Activity
LOC_Os09g36730	DNA Binding Transcription Factor Activity
LOC_Os10g30690	DNA Binding Transcription Factor Activity
LOC_Os10g30719	DNA Binding Transcription Factor Activity
LOC_Os10g33810	DNA Binding Transcription Factor Activity
LOC_Os10g35660	DNA Binding Transcription Factor Activity
LOC_Os10g39550	DNA Binding Transcription Factor Activity
LOC_Os10g41200	DNA Binding Transcription Factor Activity
LOC_Os11g03440	DNA Binding Transcription Factor Activity
LOC_Os11g10130	DNA Binding Transcription Factor Activity
LOC_Os11g35390	DNA Binding Transcription Factor Activity
LOC_Os11g47460	DNA Binding Transcription Factor Activity
LOC_Os12g02430	DNA Binding Transcription Factor Activity
LOC_Os12g03150	DNA Binding Transcription Factor Activity
LOC_Os12g07610	DNA Binding Transcription Factor Activity
LOC_Os12g07640	DNA Binding Transcription Factor Activity
LOC_Os12g13570	DNA Binding Transcription Factor Activity
LOC_Os12g33070	DNA Binding Transcription Factor Activity
LOC_Os12g37690	DNA Binding Transcription Factor Activity
LOC_Os12g37970	DNA Binding Transcription Factor Activity
LOC_Os12g41920	DNA Binding Transcription Factor Activity
	# symbol denote to intronless gene
	* symbol denote to MYB function other than transcription factor activity

## Sheet: Arabidopsis_GO
Supplemental Table 2: Molecular function of MYB proteins in Arabidopsis
TIGR Locus ID	Putative Function	Biological Pathway	Intronless Gene
AT1G01520	DNA binding Transcription Factor Activity
AT1G06180	DNA binding Transcription Factor Activity
AT1G08810	DNA binding Transcription Factor Activity
AT1G09540	DNA binding Transcription Factor Activity
AT1G09770	DNA binding Transcription Factor Activity
AT1G13300	DNA binding Transcription Factor Activity
AT1G14350	DNA binding Transcription Factor Activity
AT1G16490	DNA binding Transcription Factor Activity
AT1G17950	DNA binding Transcription Factor Activity
AT1G18570	DNA binding Transcription Factor Activity
AT1G18710	DNA binding Transcription Factor Activity
AT1G18960	DNA binding Transcription Factor Activity
AT1G19000	DNA binding Transcription Factor Activity
AT1G19510	DNA binding Transcription Factor Activity
AT1G22640	DNA binding Transcription Factor Activity
AT1G25340	DNA binding Transcription Factor Activity
AT1G25550	DNA binding Transcription Factor Activity
AT1G26580	DNA binding Transcription Factor Activity
AT1G26780	DNA binding Transcription Factor Activity
AT1G34670	DNA binding Transcription Factor Activity
AT1G35515	DNA binding Transcription Factor Activity
AT1G35516	DNA binding Transcription Factor Activity
AT1G43330	DNA binding Transcription Factor Activity
AT1G48000	DNA binding Transcription Factor Activity
AT1G49010	DNA binding Transcription Factor Activity
AT1G49560	DNA binding Transcription Factor Activity
AT1G56160	DNA binding Transcription Factor Activity
AT1G56650	DNA binding Transcription Factor Activity
AT1G57560	DNA binding Transcription Factor Activity
AT1G58220	DNA binding Transcription Factor Activity
AT1G63910	DNA binding Transcription Factor Activity
AT1G66230	DNA binding Transcription Factor Activity
AT1G66370	DNA binding Transcription Factor Activity
AT1G66380	DNA binding Transcription Factor Activity
AT1G66390	DNA binding Transcription Factor Activity
AT1G68320	DNA binding Transcription Factor Activity
AT1G68670	DNA binding Transcription Factor Activity
AT1G69560	DNA binding Transcription Factor Activity
AT1G69580	DNA binding Transcription Factor Activity
AT1G71030	DNA binding Transcription Factor Activity
AT1G73410	DNA binding Transcription Factor Activity
AT1G74080	DNA binding Transcription Factor Activity
AT1G74430	DNA binding Transcription Factor Activity
AT1G74650	DNA binding Transcription Factor Activity
AT1G74840	DNA binding Transcription Factor Activity
AT1G75250	DNA binding Transcription Factor Activity
AT1G79180	DNA binding Transcription Factor Activity
AT2G01060	DNA binding Transcription Factor Activity
AT2G02820	DNA binding Transcription Factor Activity
AT2G03500	DNA binding Transcription Factor Activity
AT2G06020	DNA binding Transcription Factor Activity
AT2G13960	DNA binding Transcription Factor Activity
AT2G16720	DNA binding Transcription Factor Activity
AT2G20400	DNA binding Transcription Factor Activity
AT2G23290#	DNA binding Transcription Factor Activity		Intronless
AT2G25230	DNA binding Transcription Factor Activity
AT2G26950	DNA binding Transcription Factor Activity
AT2G26960	DNA binding Transcription Factor Activity
AT2G30420	DNA binding Transcription Factor Activity
AT2G31180	DNA binding Transcription Factor Activity
AT2G32460	DNA binding Transcription Factor Activity
AT2G36890	DNA binding Transcription Factor Activity
AT2G37630#	DNA binding Transcription Factor Activity	Leaf morphogenesis	Intronless
AT2G38090	DNA binding Transcription Factor Activity
AT2G39880	DNA binding Transcription Factor Activity
AT2G40260	DNA binding Transcription Factor Activity
AT2G40970#	DNA binding Transcription Factor Activity		Intronless
AT2G42660	DNA binding Transcription Factor Activity
AT2G47190	DNA binding Transcription Factor Activity
AT2G47210	DNA binding Transcription Factor Activity	N-terminal protein myristoylation
AT2G47460	DNA binding Transcription Factor Activity
AT3G01140	DNA binding Transcription Factor Activity
AT3G01530	DNA binding Transcription Factor Activity
AT3G02940	DNA binding Transcription Factor Activity
AT3G04030	DNA binding Transcription Factor Activity
AT3G06490	DNA binding Transcription Factor Activity
AT3G08500	DNA binding Transcription Factor Activity
AT3G09230	DNA binding Transcription Factor Activity
AT3G09370	DNA binding Transcription Factor Activity
AT3G09600	DNA binding Transcription Factor Activity	Histone H3 acetylation
AT3G10113	DNA binding Transcription Factor Activity
AT3G10580	DNA binding Transcription Factor Activity
AT3G10585	DNA binding Transcription Factor Activity
AT3G10590	DNA binding Transcription Factor Activity
AT3G10595	DNA binding Transcription Factor Activity
AT3G10760#	DNA binding Transcription Factor Activity		Intronless
AT3G11280	DNA binding Transcription Factor Activity
AT3G11440	DNA binding Transcription Factor Activity
AT3G12720	DNA binding Transcription Factor Activity
AT3G12730	DNA binding Transcription Factor Activity
AT3G12820	DNA binding Transcription Factor Activity	N-terminal protein myristoylation
AT3G13040	DNA binding Transcription Factor Activity
AT3G13540	DNA binding Transcription Factor Activity	Trichome morphogenesis
AT3G13890	DNA binding Transcription Factor Activity
AT3G16350	DNA binding Transcription Factor Activity
AT3G18100	DNA binding Transcription Factor Activity
AT3G23250	DNA binding Transcription Factor Activity
AT3G24120	DNA binding Transcription Factor Activity
AT3G24310	DNA binding Transcription Factor Activity
AT3G25790	DNA binding Transcription Factor Activity
AT3G27785	DNA binding Transcription Factor Activity
AT3G27810	DNA binding Transcription Factor Activity
AT3G27920	DNA binding Transcription Factor Activity
AT3G28470	DNA binding Transcription Factor Activity	Anther morphogenesis
AT3G28910	DNA binding Transcription Factor Activity
AT3G29020	DNA binding Transcription Factor Activity
AT3G30210	DNA binding Transcription Factor Activity
AT3G46130	DNA binding Transcription Factor Activity
AT3G47600	DNA binding Transcription Factor Activity
AT3G48920	DNA binding Transcription Factor Activity
AT3G49690	DNA binding Transcription Factor Activity
AT3G50060#	DNA binding Transcription Factor Activity		Intronless
AT3G53200	DNA binding Transcription Factor Activity
AT3G55730	DNA binding Transcription Factor Activity
AT3G61250	DNA binding Transcription Factor Activity
AT3G62610	DNA binding Transcription Factor Activity
AT4G00540	DNA binding Transcription Factor Activity
AT4G01280	DNA binding Transcription Factor Activity
AT4G01680	DNA binding Transcription Factor Activity
AT4G04580	DNA binding Transcription Factor Activity
AT4G05100	DNA binding Transcription Factor Activity
AT4G09450	DNA binding Transcription Factor Activity
AT4G09460	DNA binding Transcription Factor Activity
AT4G12350	DNA binding Transcription Factor Activity
AT4G13480	DNA binding Transcription Factor Activity
AT4G17785	DNA binding Transcription Factor Activity
AT4G18770	DNA binding Transcription Factor Activity
AT4G21440	DNA binding Transcription Factor Activity
AT4G22680	DNA binding Transcription Factor Activity
AT4G25560	DNA binding Transcription Factor Activity
AT4G26930	DNA binding Transcription Factor Activity
AT4G28110	DNA binding Transcription Factor Activity
AT4G32730	DNA binding Transcription Factor Activity
AT4G33450	DNA binding Transcription Factor Activity
AT4G34990	DNA binding Transcription Factor Activity
AT4G36570	DNA binding Transcription Factor Activity
AT4G37180	DNA binding Transcription Factor Activity
AT4G37260#	DNA binding Transcription Factor Activity		Intronless
AT4G37780	DNA binding Transcription Factor Activity
AT4G38620	DNA binding Transcription Factor Activity
AT5G01200	DNA binding Transcription Factor Activity
AT5G02320	DNA binding Transcription Factor Activity
AT5G04760	DNA binding Transcription Factor Activity
AT5G05090#	DNA binding Transcription Factor Activity		Intronless
AT5G05790	DNA binding Transcription Factor Activity
AT5G06100	DNA binding Transcription Factor Activity
AT5G06800	DNA binding Transcription Factor Activity
AT5G07690	DNA binding Transcription Factor Activity
AT5G07700	DNA binding Transcription Factor Activity
AT5G08520	DNA binding Transcription Factor Activity
AT5G10280	DNA binding Transcription Factor Activity
AT5G11050	DNA binding Transcription Factor Activity
AT5G11510	DNA binding Transcription Factor Activity	Regulation of DNA endoreduplication
AT5G12870	DNA binding Transcription Factor Activity
AT5G14340	DNA binding Transcription Factor Activity
AT5G14750	DNA binding Transcription Factor Activity
AT5G15310	DNA binding Transcription Factor Activity	Cell morphogenesis
AT5G16600	DNA binding Transcription Factor Activity
AT5G16770	DNA binding Transcription Factor Activity
AT5G17300	DNA binding Transcription Factor Activity
AT5G17800	DNA binding Transcription Factor Activity
AT5G18240	DNA binding Transcription Factor Activity
AT5G23000	DNA binding Transcription Factor Activity
AT5G23650	DNA binding Transcription Factor Activity
AT5G26660*	Transcription Repressor Activity
AT5G29000	DNA binding Transcription Factor Activity
AT5G35550	DNA binding Transcription Factor Activity
AT5G39700	DNA binding Transcription Factor Activity
AT5G40330*	DNA binding /Protein Binding
AT5G40350	DNA binding Transcription Factor Activity
AT5G40360	DNA binding Transcription Factor Activity
AT5G40430	DNA binding Transcription Factor Activity
AT5G41020	DNA binding Transcription Factor Activity
AT5G45420	DNA binding Transcription Factor Activity
AT5G47290	DNA binding Transcription Factor Activity
AT5G47390	DNA binding Transcription Factor Activity
AT5G49330	DNA binding Transcription Factor Activity
AT5G49620	DNA binding Transcription Factor Activity
AT5G52260	DNA binding Transcription Factor Activity
AT5G52600	DNA binding Transcription Factor Activity
AT5G52660	DNA binding Transcription Factor Activity
AT5G54230	DNA binding Transcription Factor Activity
AT5G55020	DNA binding Transcription Factor Activity
AT5G56110	DNA binding Transcription Factor Activity	Trichome morphogenesis
AT5G57620	DNA binding Transcription Factor Activity
AT5G58850	DNA binding Transcription Factor Activity
AT5G58900	DNA binding Transcription Factor Activity
AT5G59570	DNA binding Transcription Factor Activity		Intronless
AT5G59780#	DNA binding Transcription Factor Activity
AT5G60890*	DNA binding/Kinase/Transcription Activator
AT5G61420	DNA binding Transcription Factor Activity
AT5G61620	DNA binding Transcription Factor Activity
AT5G62320	DNA binding Transcription Factor Activity
AT5G62470	DNA binding Transcription Factor Activity
AT5G65230	DNA binding Transcription Factor Activity
AT5G65790	DNA binding Transcription Factor Activity
AT5G67300#	DNA binding Transcription Factor Activity		Intronless
	# symbol denote to intronless gene
	* symbol denote to MYB function other than transcription factor activity

## Sheet: Rice_Localization
Supplemental Table 2: Subcellular localization of MYB proteins in rice
TIGR Gene ID	PLOC	Subloc	ESLpred	ProtComp	TIGR_GO	Consensus Prediction	Confidence Level
LOC_Os01g09280	Nuclear	Nuclear	Nuclear	Nuclear	Nuclear	Nuclear	100
LOC_Os01g13740	Nuclear	Nuclear	Nuclear	Nuclear	Nuclear	Nuclear	100
LOC_Os01g40670	Mitochondrial or Nuclear	Nuclear	Nuclear	Nuclear	Nuclear	Nuclear	100
LOC_Os01g51154	Nuclear	Nuclear	Nuclear	Nuclear	Nuclear	Nuclear	100
LOC_Os01g62660	Nuclear	Nuclear	Nuclear	Nuclear	Nuclear	Nuclear	100
LOC_Os01g63460	Nuclear	Nuclear	Nuclear	Nuclear	Nuclear	Nuclear	100
LOC_Os02g14490	Nuclear	Nuclear	Nuclear	Nuclear	Nuclear	Nuclear	100
LOC_Os03g03760	Nuclear	Nuclear	Nuclear	Nuclear	Nuclear	Nuclear	100
LOC_Os03g55760	Nuclear	Nuclear	Nuclear	Nuclear	Nuclear	Nuclear	100
LOC_Os04g47890	Nuclear	Nuclear	Nuclear	Nuclear	Nuclear	Nuclear	100
LOC_Os05g37730	Nuclear	Nuclear	Nuclear	Nuclear	Nuclear	Nuclear	100
LOC_Os05g41240	Nuclear	Nuclear	Nuclear	Nuclear	Nuclear	Nuclear	100
LOC_Os06g35140	Nuclear	Nuclear	Nuclear	Nuclear	Nuclear	Nuclear	100
LOC_Os06g45410	Nuclear	Nuclear	Nuclear	Nuclear	Nuclear	Nuclear	100
LOC_Os06g45890	Nuclear	Nuclear	Nuclear	Nuclear	Nuclear	Nuclear	100
LOC_Os08g05510	Nuclear	Nuclear	Nuclear	Nuclear	Nuclear	Nuclear	100
LOC_Os08g25820	Nuclear	Nuclear	Nuclear	Nuclear	Nuclear	Nuclear	100
LOC_Os09g12770	Nuclear	Nuclear	Nuclear	Nuclear	Nuclear	Nuclear	100
LOC_Os09g23200	Nuclear	Nuclear	Nuclear	Nuclear	Nuclear	Nuclear	100
LOC_Os09g31454	Nuclear	Nuclear	Nuclear	Nuclear	Nuclear	Nuclear	100
LOC_Os10g39550	Nuclear	Nuclear	Nuclear	Nuclear	Nuclear	Nuclear	100
LOC_Os10g41200	Nuclear	Nuclear	Nuclear	Nuclear	Nuclear	Nuclear	100
LOC_Os01g04930	Nuclear	Cytoplasmic	Nuclear	Nuclear	Nuclear	Nuclear	83.3333
LOC_Os01g43180	Nuclear	Cytoplasmic	Nuclear	Nuclear	Nuclear	Nuclear	83.3333
LOC_Os01g44370	Nuclear	Nuclear	Nuclear	Mitochondrial	Nuclear	Nuclear	83.3333
LOC_Os01g47370	Nuclear	Nuclear	Nuclear	Golgi	Nuclear	Nuclear	83.3333
LOC_Os02g30700	Nuclear	Mitochondrial	Nuclear	Nuclear	Nuclear	Nuclear	83.3333
LOC_Os02g45080	Nuclear	Nuclear	Mitochondrial	Nuclear	Nuclear	Nuclear	83.3333
LOC_Os02g47744	Nuclear	Nuclear	Nuclear	Chloroplast	Nuclear	Nuclear	83.3333
LOC_Os05g10690	Nuclear	Nuclear	Nuclear	Chloroplast	Nuclear	Nuclear	83.3333
LOC_Os05g34110	Nuclear	Extracellular	Nuclear	Nuclear	Nuclear	Nuclear	83.3333
LOC_Os05g49240	Nuclear	Nuclear	Nuclear	Chloroplast	Nuclear	Nuclear	83.3333
LOC_Os06g07650	Nuclear	Nuclear	Nuclear	Cytoplasmic	Nuclear	Nuclear	83.3333
LOC_Os06g07660	Nuclear	Mitochondrial	Nuclear	Nuclear	Nuclear	Nuclear	83.3333
LOC_Os06g40710	Nuclear	Nuclear	Cytoplasmic	Nuclear	Nuclear	Nuclear	83.3333
LOC_Os09g12750	Nuclear	Nuclear	Nuclear	Mitochondrial	Nuclear	Nuclear	83.3333
LOC_Os01g03720	Nuclear	Nuclear	Nuclear	Nuclear	NA	Nuclear	66.6667
LOC_Os01g06320	Nuclear	Nuclear	Nuclear	Nuclear	NA	Nuclear	66.6667
LOC_Os01g07450	Nuclear	Nuclear	Nuclear	Nuclear	NA	Nuclear	66.6667
LOC_Os01g08160	Nuclear	Nuclear	Nuclear	Nuclear	NA	Nuclear	66.6667
LOC_Os01g09590	Nuclear	Nuclear	Nuclear	Nuclear	NA	Nuclear	66.6667
LOC_Os01g12700	Nuclear	Nuclear	Nuclear	Nuclear	NA	Nuclear	66.6667
LOC_Os01g12860	Nuclear	Nuclear	Nuclear	Nuclear	NA	Nuclear	66.6667
LOC_Os01g18240	Nuclear	Nuclear	Nuclear	Nuclear	NA	Nuclear	66.6667
LOC_Os01g19970	Nuclear	Nuclear	Nuclear	Nuclear	NA	Nuclear	66.6667
LOC_Os01g36460	Nuclear	Nuclear	Nuclear	Nuclear	NA	Nuclear	66.6667
LOC_Os01g49160	Nuclear	Nuclear	Nuclear	Nuclear	NA	Nuclear	66.6667
LOC_Os01g50110	Nuclear	Nuclear	Nuclear	Nuclear	NA	Nuclear	66.6667
LOC_Os01g50720	Nuclear	Nuclear	Nuclear	Nuclear	NA	Nuclear	66.6667
LOC_Os01g51260	Nuclear	Nuclear	Nuclear	Nuclear	NA	Nuclear	66.6667
LOC_Os01g52410	Nuclear	Nuclear	Nuclear	Nuclear	NA	Nuclear	66.6667
LOC_Os01g59660	Nuclear	Nuclear	Nuclear	Nuclear	NA	Nuclear	66.6667
LOC_Os01g62410	Nuclear	Nuclear	Nuclear	Nuclear	NA	Nuclear	66.6667
LOC_Os01g63160	Nuclear	Nuclear	Nuclear	Nuclear	NA	Nuclear	66.6667
LOC_Os01g63680	Nuclear	Nuclear	Nuclear	Nuclear	NA	Nuclear	66.6667
LOC_Os01g65370	Nuclear	Nuclear	Nuclear	Nuclear	NA	Nuclear	66.6667
LOC_Os01g74410	Nuclear	Nuclear	Nuclear	Nuclear	NA	Nuclear	66.6667
LOC_Os01g74590	Nuclear	Nuclear	Nuclear	Nuclear	NA	Nuclear	66.6667
LOC_Os02g02370	Nuclear	Nuclear	Nuclear	Nuclear	NA	Nuclear	66.6667
LOC_Os02g09480	Nuclear	Nuclear	Nuclear	Nuclear	NA	Nuclear	66.6667
LOC_Os02g17190	Nuclear	Nuclear	Nuclear	Nuclear	NA	Nuclear	66.6667
LOC_Os02g34630	Nuclear	Nuclear	Nuclear	Nuclear	NA	Nuclear	66.6667
LOC_Os02g49250	Nuclear	Nuclear	Nuclear	Nuclear	NA	Nuclear	66.6667
LOC_Os03g04900	Nuclear	Nuclear	Nuclear	Nuclear	NA	Nuclear	66.6667
LOC_Os03g13310	Nuclear	Nuclear	Nuclear	Nuclear	NA	Nuclear	66.6667
LOC_Os03g14810	Nuclear	Nuclear	Nuclear	Nuclear	NA	Nuclear	66.6667
LOC_Os03g22560	Nuclear	Nuclear	Nuclear	Nuclear	NA	Nuclear	66.6667
LOC_Os03g25304	Nuclear	Nuclear	Nuclear	Nuclear	NA	Nuclear	66.6667
LOC_Os03g26130	Nuclear	Nuclear	Nuclear	Nuclear	NA	Nuclear	66.6667
LOC_Os03g51110	Nuclear	Nuclear	Nuclear	Nuclear	NA	Nuclear	66.6667
LOC_Os04g41830	Nuclear	Nuclear	Nuclear	Nuclear	NA	Nuclear	66.6667
LOC_Os04g43680	Nuclear	Nuclear	Nuclear	Nuclear	NA	Nuclear	66.6667
LOC_Os04g45060	Nuclear	Nuclear	Nuclear	Nuclear	NA	Nuclear	66.6667
LOC_Os04g50680	Nuclear	Nuclear	Nuclear	Nuclear	NA	Nuclear	66.6667
LOC_Os05g04820	Nuclear	Nuclear	Nuclear	Nuclear	NA	Nuclear	66.6667
LOC_Os05g28320	Nuclear	Nuclear	Nuclear	Nuclear	NA	Nuclear	66.6667
LOC_Os05g38460	Nuclear	Nuclear	Nuclear	Nuclear	NA	Nuclear	66.6667
LOC_Os05g41166	Nuclear	Nuclear	Nuclear	Nuclear	NA	Nuclear	66.6667
LOC_Os06g06740	Nuclear	Nuclear	Nuclear	Nuclear	NA	Nuclear	66.6667
LOC_Os06g07640	Nuclear	Cytoplasmic	Mitochondrial	Nuclear	Nuclear	Nuclear	66.6667
LOC_Os06g10330	Nuclear	Nuclear	Nuclear	Nuclear	NA	Nuclear	66.6667
LOC_Os06g11780	Nuclear	Nuclear	Nuclear	Nuclear	NA	Nuclear	66.6667
LOC_Os06g14010	Nuclear	Nuclear	Nuclear	Nuclear	NA	Nuclear	66.6667
LOC_Os06g14700	Nuclear	Nuclear	Nuclear	Nuclear	NA	Nuclear	66.6667
LOC_Os06g14710	Nuclear	Nuclear	Nuclear	Nuclear	NA	Nuclear	66.6667
LOC_Os06g19980	Nuclear	Nuclear	Nuclear	Nuclear	NA	Nuclear	66.6667
LOC_Os06g31090	Nuclear	Nuclear	Nuclear	Nuclear	NA	Nuclear	66.6667
LOC_Os06g40330	Nuclear	Nuclear	Nuclear	Nuclear	NA	Nuclear	66.6667
LOC_Os07g02800	Nuclear	Nuclear	Nuclear	Nuclear	NA	Nuclear	66.6667
LOC_Os07g04700	Nuclear	Nuclear	Nuclear	Nuclear	NA	Nuclear	66.6667
LOC_Os07g12130	Nuclear	Nuclear	Nuclear	Nuclear	NA	Nuclear	66.6667
LOC_Os07g14110	Nuclear	Nuclear	Nuclear	Nuclear	NA	Nuclear	66.6667
LOC_Os07g25370	Nuclear	Nuclear	Nuclear	Nuclear	NA	Nuclear	66.6667
LOC_Os07g31470	Nuclear	Nuclear	Nuclear	Nuclear	NA	Nuclear	66.6667
LOC_Os07g37210	Nuclear	Nuclear	Nuclear	Nuclear	NA	Nuclear	66.6667
LOC_Os07g43420	Nuclear	Nuclear	Nuclear	Nuclear	NA	Nuclear	66.6667
LOC_Os07g44090	Nuclear	Nuclear	Nuclear	Nuclear	NA	Nuclear	66.6667
LOC_Os07g48870	Nuclear	Nuclear	Nuclear	Nuclear	NA	Nuclear	66.6667
LOC_Os08g05520	Nuclear	Nuclear	Nuclear	Nuclear	NA	Nuclear	66.6667
LOC_Os08g15020	Nuclear	Nuclear	Nuclear	Nuclear	NA	Nuclear	66.6667
LOC_Os08g25799	Nuclear	Mitochondrial	Mitochondrial	Nuclear	Nuclear	Nuclear	66.6667
LOC_Os08g33660	Nuclear	Nuclear	Nuclear	Nuclear	NA	Nuclear	66.6667
LOC_Os09g36730	Nuclear	Nuclear	Nuclear	Nuclear	NA	Nuclear	66.6667
LOC_Os10g33810	Nuclear	Nuclear	Nuclear	Nuclear	NA	Nuclear	66.6667
LOC_Os11g03440	Nuclear	Nuclear	Nuclear	Nuclear	NA	Nuclear	66.6667
LOC_Os11g10130	Nuclear	Nuclear	Nuclear	Nuclear	NA	Nuclear	66.6667
LOC_Os11g35390	Nuclear	Nuclear	Nuclear	Nuclear	NA	Nuclear	66.6667
LOC_Os11g47460	Nuclear	Nuclear	Nuclear	Nuclear	NA	Nuclear	66.6667
LOC_Os12g03150	Nuclear	Nuclear	Nuclear	Nuclear	NA	Nuclear	66.6667
LOC_Os12g07610	Nuclear	Nuclear	Nuclear	Nuclear	NA	Nuclear	66.6667
LOC_Os12g07640	Nuclear	Nuclear	Nuclear	Nuclear	NA	Nuclear	66.6667
LOC_Os12g13570	Nuclear	Nuclear	Nuclear	Nuclear	NA	Nuclear	66.6667
LOC_Os12g33070	Nuclear	Nuclear	Nuclear	Nuclear	NA	Nuclear	66.6667
LOC_Os12g37690	Nuclear	Nuclear	Nuclear	Nuclear	NA	Nuclear	66.6667
LOC_Os12g37970	Nuclear	Nuclear	Nuclear	Nuclear	NA	Nuclear	66.6667
LOC_Os12g41920	Chloroplast	Nuclear	Nuclear	Chloroplast	Nuclear	Nuclear	66.6667
LOC_Os01g11200	Nuclear	Nuclear	Nuclear	Peroxisomal	NA	Nuclear	50
LOC_Os01g45090	Nuclear	Cytoplasmic	Nuclear	Nuclear	NA	Nuclear	50
LOC_Os02g40530	Nuclear	Extracellular	Nuclear	Nuclear	NA	Nuclear	50
LOC_Os02g41510	Nuclear	Cytoplasmic	Nuclear	Nuclear	NA	Nuclear	50
LOC_Os02g42870	Nuclear	Mitochondrial	Nuclear	Nuclear	NA	Nuclear	50
LOC_Os02g46780	Nuclear	Cytoplasmic	Nuclear	Nuclear	NA	Nuclear	50
LOC_Os02g51799	Nuclear	Cytoplasmic	Nuclear	Nuclear	NA	Nuclear	50
LOC_Os02g54520	Nuclear	Extracellular	Nuclear	Nuclear	NA	Nuclear	50
LOC_Os03g14100	Nuclear	Mitochondrial	Nuclear	Nuclear	NA	Nuclear	50
LOC_Os03g20090	Nuclear	Extracellular	Nuclear	Nuclear	NA	Nuclear	50
LOC_Os03g25550	Nuclear	Extracellular	Nuclear	Nuclear	NA	Nuclear	50
LOC_Os03g27090	Nuclear	Extracellular	Nuclear	Nuclear	NA	Nuclear	50
LOC_Os03g38210	Nuclear	Cytoplasmic	Nuclear	Nuclear	NA	Nuclear	50
LOC_Os04g50770	Nuclear	Extracellular	Nuclear	Nuclear	NA	Nuclear	50
LOC_Os05g03550	Nuclear	Nuclear	Cytoplasmic	Nuclear	NA	Nuclear	50
LOC_Os05g07010	Nuclear	Nuclear	Nuclear	Chloroplast	NA	Nuclear	50
LOC_Os05g35500	Nuclear	Cytoplasmic	Nuclear	Nuclear	NA	Nuclear	50
LOC_Os05g37040	Chloroplast or Mitochondrial	Mitochondrial	Cytoplasmic	Nuclear	Nuclear	Nuclear	50
LOC_Os05g46610	Plasma Membrane	Nuclear	Nuclear	Nuclear	NA	Nuclear	50
LOC_Os05g49310	Nuclear	Extracellular	Nuclear	Nuclear	NA	Nuclear	50
LOC_Os06g01670	Nuclear	Nuclear	Nuclear	Mitochondrial	NA	Nuclear	50
LOC_Os06g02250	Nuclear	Cytoplasmic	Nuclear	Nuclear	NA	Nuclear	50
LOC_Os06g43090	Nuclear	Extracellular	Nuclear	Nuclear	NA	Nuclear	50
LOC_Os07g43580	Nuclear	Extracellular	Nuclear	Nuclear	NA	Nuclear	50
LOC_Os08g33800	Nuclear	Extracellular	Nuclear	Nuclear	NA	Nuclear	50
LOC_Os08g33940	Nuclear	Mitochondrial	Nuclear	Nuclear	NA	Nuclear	50
LOC_Os08g34960	Nuclear	Extracellular	Nuclear	Nuclear	NA	Nuclear	50
LOC_Os08g37970	Nuclear	Extracellular	Nuclear	Nuclear	NA	Nuclear	50
LOC_Os08g43450	Nuclear	Nuclear	Cytoplasmic	Nuclear	NA	Nuclear	50
LOC_Os08g43550	Nuclear	Extracellular	Nuclear	Nuclear	NA	Nuclear	50
LOC_Os09g24800	Nuclear	Extracellular	Nuclear	Nuclear	NA	Nuclear	50
LOC_Os09g26170	Nuclear	Extracellular	Nuclear	Nuclear	NA	Nuclear	50
LOC_Os10g35660	Nuclear	Cytoplasmic	Nuclear	Nuclear	NA	Nuclear	50
LOC_Os12g02430	Nuclear	Mitochondrial	Nuclear	Nuclear	NA	Nuclear	50
LOC_Os10g30690	Mitochondrial	Mitochondrial	Nuclear	Mitochondrial	NA	Mitochondrial	50
LOC_Os07g25150	mitochondrial	Extracellular	Nuclear	Nuclear	NA	Nuclear	33.3333
LOC_Os07g30130	Mitochondrial	Mitochondrial	Nuclear	Nuclear	NA	Nuclear	33.3333
LOC_Os10g30719	Nuclear	Cytoplasmic	Cytoplasmic	Nuclear	NA	Nuclear	33.3333
LOC_Os06g07740	Plasma Membrane	Cytoplasmic	Nuclear	Plasma Membrane	NA	Plasma Membrane	33.33
	NA = Not Available in GO Databse

## Sheet: Arabidopsis_Localization
Supplemental Table 2: Subcellular localization of MYB proteins in Arabidopsis
TAIR Gene Code	PLOC	Subloc	ESLpred	ProtComp	TAIR_GO	AtSubP	Consensus Prediction	Confidence Level
AT1G17950	Nuclear	Nuclear	Nuclear	Nuclear	Nuclear	Nucleus	Nuclear	100
AT1G18710	Nuclear	Nuclear	Nuclear	Nuclear	Nuclear	Nucleus	Nuclear	100
AT1G35515	Nuclear	Nuclear	Nuclear	Nuclear	Nuclear	Nucleus	Nuclear	100
AT1G63910	Nuclear	Nuclear	Nuclear	Nuclear	Nuclear	Nucleus	Nuclear	100
AT1G66230	Nuclear	Nuclear	Nuclear	Nuclear	Nuclear	Nucleus	Nuclear	100
AT1G68320	Nuclear	Nuclear	Nuclear	Nuclear	Nuclear	Nucleus	Nuclear	100
AT1G73410	Nuclear	Nuclear	Nuclear	Nuclear	Nuclear	Nucleus	Nuclear	100
AT2G32460	Nuclear	Nuclear	Nuclear	Nuclear	Nuclear	Nucleus	Nuclear	100
AT2G37630	Nuclear	Nuclear	Nuclear	Nuclear	Nuclear	Nucleus	Nuclear	100
AT2G47190	Nuclear	Nuclear	Nuclear	Nuclear	Nuclear	Nucleus	Nuclear	100
AT3G11440	Nuclear	Nuclear	Nuclear	Nuclear	Nuclear	Nucleus	Nuclear	100
AT3G13890	Nuclear	Nuclear	Nuclear	Nuclear	Nuclear	Nucleus	Nuclear	100
AT3G27785	Nuclear	Nuclear	Nuclear	Nuclear	Nuclear	Nucleus	Nuclear	100
AT3G27920	Nuclear	Nuclear	Nuclear	Nuclear	Nuclear	Nucleus	Nuclear	100
AT3G28470	Nuclear	Nuclear	Nuclear	Nuclear	Nuclear	Nucleus	Nuclear	100
AT3G46130	Nuclear	Nuclear	Nuclear	Nuclear	Nuclear	Nucleus	Nuclear	100
AT4G12350	Nuclear	Nuclear	Nuclear	Nuclear	Nuclear	Nucleus	Nuclear	100
AT4G22680	Nuclear	Nuclear	Nuclear	Nuclear	Nuclear	Nucleus	Nuclear	100
AT4G33450	Nuclear	Nuclear	Nuclear	Nuclear	Nuclear	Nucleus	Nuclear	100
AT5G06100	Nuclear	Nuclear	Nuclear	Nuclear	Nuclear	Nucleus	Nuclear	100
AT5G12870	Nuclear	Nuclear	Nuclear	Nuclear	Nuclear	Nucleus	Nuclear	100
AT5G14750	Nuclear	Nuclear	Nuclear	Nuclear	Nuclear	Nucleus	Nuclear	100
AT5G16600	Nuclear	Nuclear	Nuclear	Nuclear	Nuclear	Nucleus	Nuclear	100
AT5G17800	Nuclear	Nuclear	Nuclear	Nuclear	Nuclear	Nucleus	Nuclear	100
AT5G29000	Nuclear	Nuclear	Nuclear	Nuclear	Nuclear	Nucleus	Nuclear	100
AT5G35550	Nuclear	Nuclear	Nuclear	Nuclear	Nuclear	Nucleus	Nuclear	100
AT5G56110	Nuclear	Nuclear	Nuclear	Nuclear	Nuclear	Nucleus	Nuclear	100
AT5G59780	Nuclear	Nuclear	Nuclear	Nuclear	Nuclear	Nucleus	Nuclear	100
AT5G61420	Nuclear	Nuclear	Nuclear	Nuclear	Nuclear	Nucleus	Nuclear	100
AT5G62470	Nuclear	Nuclear	Nuclear	Nuclear	Nuclear	Nucleus	Nuclear	100
AT5G67300	Nuclear	Nuclear	Nuclear	Nuclear	Nuclear	Nucleus	Nuclear	100
AT2G40970	Nuclear	Extracellular	Nuclear	Nuclear	Nuclear	Nucleus	Nuclear	88.8889
AT2G47210	Nuclear	Nuclear	Mitochondrial	Nuclear	Nuclear	Nucleus	Nuclear	88.8889
AT3G11280	Nuclear	Nuclear	Cytoplasmic	Nuclear	Nuclear	Nucleus	Nuclear	88.8889
AT5G40330	Nuclear	Mitochondrial	Nuclear	Nuclear	Nuclear	Nucleus	Nuclear	88.8889
AT5G60890	Nuclear	Cytoplasmic	Nuclear	Nuclear	Nuclear	Nucleus	Nuclear	88.8889
AT1G06180	Nuclear	Nuclear	Nuclear	Nuclear	NA	Nucleus	Nuclear	77.7778
AT1G08810	Nuclear	Nuclear	Nuclear	Nuclear	NA	Nucleus	Nuclear	77.7778
AT1G09540	Nuclear	Nuclear	Nuclear	Nuclear	NA	Nucleus	Nuclear	77.7778
AT1G09770	Nuclear	Nuclear	Nuclear	Nuclear	Chloroplast	Nucleus	Nuclear	77.7778
AT1G13300	Nuclear	Nuclear	Nuclear	Nuclear	NA	Nucleus	Nuclear	77.7778
AT1G14350	Nuclear	Nuclear	Nuclear	Nuclear	NA	Nucleus	Nuclear	77.7778
AT1G16490	Nuclear	Nuclear	Nuclear	Nuclear	NA	Nucleus	Nuclear	77.7778
AT1G18570	Nuclear	Nuclear	Nuclear	Nuclear	NA	Nucleus	Nuclear	77.7778
AT1G18960	Nuclear	Nuclear	Nuclear	Nuclear	NA	Nucleus	Nuclear	77.7778
AT1G19000	Nuclear	Nuclear	Nuclear	Nuclear	NA	Nucleus	Nuclear	77.7778
AT1G22640	Nuclear	Nuclear	Nuclear	Nuclear	NA	Nucleus	Nuclear	77.7778
AT1G25340	Nuclear	Nuclear	Nuclear	Nuclear	NA	Nucleus	Nuclear	77.7778
AT1G26580	Nuclear	Nuclear	Nuclear	Nuclear	NA	Nucleus	Nuclear	77.7778
AT1G26780	Nuclear	Nuclear	Nuclear	Nuclear	NA	Nucleus	Nuclear	77.7778
AT1G34670	Nuclear	Nuclear	Nuclear	Nuclear	NA	Nucleus	Nuclear	77.7778
AT1G49010	Nuclear	Nuclear	Nuclear	Nuclear	NA	Nucleus	Nuclear	77.7778
AT1G49560	Nuclear	Nuclear	Nuclear	Nuclear	NA	Nucleus	Nuclear	77.7778
AT1G56160	Nuclear	Nuclear	Nuclear	Nuclear	NA	Nucleus	Nuclear	77.7778
AT1G56650	Nuclear	Nuclear	Nuclear	Nuclear	NA	Nucleus	Nuclear	77.7778
AT1G57560	Nuclear	Nuclear	Nuclear	Nuclear	NA	Nucleus	Nuclear	77.7778
AT1G66370	Nuclear	Nuclear	Nuclear	Nuclear	NA	Nucleus	Nuclear	77.7778
AT1G66390	Nuclear	Nuclear	Nuclear	Nuclear	NA	Nucleus	Nuclear	77.7778
AT1G69560	Nuclear	Nuclear	Nuclear	Nuclear	NA	Nucleus	Nuclear	77.7778
AT1G69580	Nuclear	Nuclear	Nuclear	Nuclear	NA	Nucleus	Nuclear	77.7778
AT1G71030	Nuclear	Nuclear	Nuclear	Nuclear	NA	Nucleus	Nuclear	77.7778
AT1G74080	Nuclear	Nuclear	Nuclear	Nuclear	NA	Nucleus	Nuclear	77.7778
AT1G74650	Nuclear	Nuclear	Nuclear	Nuclear	NA	Nucleus	Nuclear	77.7778
AT1G74840	Nuclear	Nuclear	Nuclear	Nuclear	Chloroplast	Nucleus	Nuclear	77.7778
AT1G79180	Nuclear	Nuclear	Nuclear	Nuclear	NA	Nucleus	Nuclear	77.7778
AT2G02820	Nuclear	Nuclear	Nuclear	Nuclear	NA	Nucleus	Nuclear	77.7778
AT2G03500	Nuclear	Nuclear	Nuclear	Nuclear	NA	Nucleus	Nuclear	77.7778
AT2G06020	Nuclear	Nuclear	Nuclear	Nuclear	NA	Nucleus	Nuclear	77.7778
AT2G13960	Nuclear	Nuclear	Nuclear	Nuclear	Chloroplast	Nucleus	Nuclear	77.7778
AT2G16720	Nuclear	Nuclear	Nuclear	Nuclear	NA	Nucleus	Nuclear	77.7778
AT2G20400	Nuclear	Nuclear	Nuclear	Nuclear	NA	Nucleus	Nuclear	77.7778
AT2G23290	Nuclear	Nuclear	Nuclear	Nuclear	NA	Nucleus	Nuclear	77.7778
AT2G26950	Nuclear	Nuclear	Nuclear	Nuclear	NA	Nucleus	Nuclear	77.7778
AT2G26960	Nuclear	Nuclear	Nuclear	Nuclear	NA	Nucleus	Nuclear	77.7778
AT2G30420	Nuclear	Nuclear	Nuclear	Nuclear	mitochondria	Nucleus	Nuclear	77.7778
AT2G31180	Nuclear	Nuclear	Nuclear	Nuclear	NA	Nucleus	Nuclear	77.7778
AT2G36890	Nuclear	Nuclear	Nuclear	Nuclear	NA	Nucleus	Nuclear	77.7778
AT2G39880	Nuclear	Nuclear	Nuclear	Nuclear	NA	Nucleus	Nuclear	77.7778
AT2G40260	Nuclear	Nuclear	Nuclear	Nuclear	NA	Nucleus	Nuclear	77.7778
AT2G42660	Nuclear	Nuclear	Nuclear	Nuclear	NA	Nucleus	Nuclear	77.7778
AT2G47460	Nuclear	Nuclear	Nuclear	Nuclear	NA	Nucleus	Nuclear	77.7778
AT3G01140	Nuclear	Nuclear	Nuclear	Nuclear	NA	Nucleus	Nuclear	77.7778
AT3G01530	Nuclear	Nuclear	Nuclear	Nuclear	NA	Nucleus	Nuclear	77.7778
AT3G02940	Nuclear	Nuclear	Nuclear	Nuclear	NA	Nucleus	Nuclear	77.7778
AT3G06490	Nuclear	Nuclear	Nuclear	Nuclear	NA	Nucleus	Nuclear	77.7778
AT3G08500	Nuclear	Nuclear	Nuclear	Nuclear	NA	Nucleus	Nuclear	77.7778
AT3G09370	Nuclear	Nuclear	Nuclear	Nuclear	NA	Nucleus	Nuclear	77.7778
AT3G09600	Nuclear	Nuclear	Nuclear	Nuclear	Chloroplast	Nucleus	Nuclear	77.7778
AT3G10113	Nuclear	Nuclear	Nuclear	Nuclear	NA	Nucleus	Nuclear	77.7778
AT3G10590	Nuclear	Nuclear	Nuclear	Nuclear	NA	Nucleus	Nuclear	77.7778
AT3G10760	Nuclear	Nuclear	Nuclear	Nuclear	NA	Nucleus	Nuclear	77.7778
AT3G12720	Nuclear	Nuclear	Nuclear	Nuclear	NA	Nucleus	Nuclear	77.7778
AT3G12730	Nuclear	Nuclear	Nuclear	Nuclear	NA	Nucleus	Nuclear	77.7778
AT3G12820	Nuclear	Nuclear	Nuclear	Nuclear	NA	Nucleus	Nuclear	77.7778
AT3G13040	Nuclear	Nuclear	Nuclear	Nuclear	NA	Nucleus	Nuclear	77.7778
AT3G13540	Nuclear	Nuclear	Nuclear	Nuclear	NA	Nucleus	Nuclear	77.7778
AT3G16350	Nuclear	Nuclear	Nuclear	Nuclear	NA	Nucleus	Nuclear	77.7778
AT3G18100	Nuclear	Nuclear	Nuclear	Nuclear	NA	Nucleus	Nuclear	77.7778
AT3G23250	Nuclear	Nuclear	Nuclear	Nuclear	NA	Nucleus	Nuclear	77.7778
AT3G24310	Nuclear	Nuclear	Nuclear	Nuclear	NA	Nucleus	Nuclear	77.7778
AT3G25790	Nuclear	Nuclear	Nuclear	Nuclear	NA	Nucleus	Nuclear	77.7778
AT3G28910	Nuclear	Nuclear	Nuclear	Nuclear	NA	Nucleus	Nuclear	77.7778
AT3G29020	Nuclear	Nuclear	Nuclear	Nuclear	NA	Nucleus	Nuclear	77.7778
AT3G30210	Nuclear	Nuclear	Nuclear	Nuclear	NA	Nucleus	Nuclear	77.7778
AT3G47600	Nuclear	Nuclear	Nuclear	Nuclear	NA	Nucleus	Nuclear	77.7778
AT3G48920	Nuclear	Nuclear	Nuclear	Nuclear	NA	Nucleus	Nuclear	77.7778
AT3G49690	Nuclear	Nuclear	Nuclear	Nuclear	NA	Nucleus	Nuclear	77.7778
AT3G50060	Nuclear	Nuclear	Nuclear	Nuclear	NA	Nucleus	Nuclear	77.7778
AT3G53200	Nuclear	Nuclear	Nuclear	Nuclear	NA	Nucleus	Nuclear	77.7778
AT3G55730	Nuclear	Nuclear	Nuclear	Nuclear	NA	Nucleus	Nuclear	77.7778
AT3G61250	Nuclear	Nuclear	Nuclear	Nuclear	NA	Nucleus	Nuclear	77.7778
AT3G62610	Nuclear	Nuclear	Nuclear	Nuclear	NA	Nucleus	Nuclear	77.7778
AT4G00540	Nuclear	Nuclear	Nuclear	Nuclear	NA	Nucleus	Nuclear	77.7778
AT4G01280	Nuclear	Nuclear	Nuclear	Nuclear	NA	Nucleus	Nuclear	77.7778
AT4G01680	Nuclear	Nuclear	Nuclear	Nuclear	NA	Nucleus	Nuclear	77.7778
AT4G04580	Nuclear	Nuclear	Nuclear	Nuclear	NA	Nucleus	Nuclear	77.7778
AT4G05100	Nuclear	Nuclear	Nuclear	Nuclear	NA	Nucleus	Nuclear	77.7778
AT4G09460	Nuclear	Nuclear	Nuclear	Nuclear	NA	Nucleus	Nuclear	77.7778
AT4G13480	Nuclear	Nuclear	Nuclear	Nuclear	NA	Nucleus	Nuclear	77.7778
AT4G17785	Nuclear	Nuclear	Nuclear	Nuclear	NA	Nucleus	Nuclear	77.7778
AT4G18770	Nuclear	Nuclear	Nuclear	Nuclear	NA	Nucleus	Nuclear	77.7778
AT4G21440	Nuclear	Nuclear	Nuclear	Nuclear	NA	Nucleus	Nuclear	77.7778
AT4G25560	Nuclear	Nuclear	Nuclear	Nuclear	NA	Nucleus	Nuclear	77.7778
AT4G26930	Nuclear	Nuclear	Nuclear	Nuclear	NA	Nucleus	Nuclear	77.7778
AT4G28110	Nuclear	Nuclear	Nuclear	Nuclear	NA	Nucleus	Nuclear	77.7778
AT4G32730	Nuclear	Nuclear	Nuclear	Nuclear	NA	Nucleus	Nuclear	77.7778
AT4G34990	Nuclear	Nuclear	Nuclear	Nuclear	NA	Nucleus	Nuclear	77.7778
AT4G36570	Nuclear	Nuclear	Nuclear	Nuclear	NA	Nucleus	Nuclear	77.7778
AT4G37180	Nuclear	Nuclear	Nuclear	Nuclear	NA	Nucleus	Nuclear	77.7778
AT4G37260	Nuclear	Nuclear	Nuclear	Nuclear	NA	Nucleus	Nuclear	77.7778
AT4G37780	Nuclear	Nuclear	Nuclear	Nuclear	NA	Nucleus	Nuclear	77.7778
AT4G38620	Nuclear	Nuclear	Nuclear	Nuclear	NA	Nucleus	Nuclear	77.7778
AT5G02320	Nuclear	Nuclear	Nuclear	Nuclear	Chloroplast	Nucleus	Nuclear	77.7778
AT5G05090	Nuclear	Nuclear	Nuclear	Nuclear	NA	Nucleus	Nuclear	77.7778
AT5G06800	Nuclear	Nuclear	Nuclear	Nuclear	NA	Nucleus	Nuclear	77.7778
AT5G07690	Nuclear	Nuclear	Nuclear	Nuclear	NA	Nucleus	Nuclear	77.7778
AT5G07700	Nuclear	Nuclear	Nuclear	Nuclear	NA	Nucleus	Nuclear	77.7778
AT5G08520	Nuclear	Nuclear	Nuclear	Nuclear	NA	Nucleus	Nuclear	77.7778
AT5G10280	Nuclear	Nuclear	Nuclear	Nuclear	NA	Nucleus	Nuclear	77.7778
AT5G11050	Nuclear	Nuclear	Nuclear	Nuclear	NA	Nucleus	Nuclear	77.7778
AT5G11510	Nuclear	Nuclear	Nuclear	Nuclear	NA	Nucleus	Nuclear	77.7778
AT5G14340	Nuclear	Nuclear	Nuclear	Nuclear	NA	Nucleus	Nuclear	77.7778
AT5G16770	Nuclear	Nuclear	Nuclear	Nuclear	NA	Nucleus	Nuclear	77.7778
AT5G17300	Nuclear	Nuclear	Nuclear	Nuclear	NA	Nucleus	Nuclear	77.7778
AT5G23000	Nuclear	Nuclear	Nuclear	Nuclear	NA	Nucleus	Nuclear	77.7778
AT5G23650	Nuclear	Nuclear	Nuclear	Nuclear	NA	Nucleus	Nuclear	77.7778
AT5G26660	Nuclear	Nuclear	Nuclear	Nuclear	NA	Nucleus	Nuclear	77.7778
AT5G40350	Nuclear	Nuclear	Nuclear	Nuclear	NA	Nucleus	Nuclear	77.7778
AT5G40360	Nuclear	Nuclear	Nuclear	Nuclear	NA	Nucleus	Nuclear	77.7778
AT5G40430	Nuclear	Nuclear	Nuclear	Nuclear	NA	Nucleus	Nuclear	77.7778
AT5G41020	Nuclear	Nuclear	Nuclear	Nuclear	NA	Nucleus	Nuclear	77.7778
AT5G47390	Nuclear	Nuclear	Nuclear	Nuclear	NA	Nucleus	Nuclear	77.7778
AT5G49330	Nuclear	Nuclear	Nuclear	Nuclear	NA	Nucleus	Nuclear	77.7778
AT5G49620	Nuclear	Nuclear	Nuclear	Nuclear	NA	Nucleus	Nuclear	77.7778
AT5G52260	Nuclear	Nuclear	Nuclear	Nuclear	NA	Nucleus	Nuclear	77.7778
AT5G52600	Nuclear	Nuclear	Nuclear	Nuclear	NA	Nucleus	Nuclear	77.7778
AT5G52660	Nuclear	Nuclear	Nuclear	Nuclear	NA	Nucleus	Nuclear	77.7778
AT5G54230	Nuclear	Nuclear	Nuclear	Nuclear	NA	Nucleus	Nuclear	77.7778
AT5G55020	Nuclear	Nuclear	Nuclear	Nuclear	NA	Nucleus	Nuclear	77.7778
AT5G57620	Nuclear	Nuclear	Nuclear	Nuclear	NA	Nucleus	Nuclear	77.7778
AT5G58850	Nuclear	Nuclear	Nuclear	Nuclear	NA	Nucleus	Nuclear	77.7778
AT5G59570	Nuclear	Nuclear	Nuclear	Nuclear	NA	Nucleus	Nuclear	77.7778
AT5G62320	Nuclear	Nuclear	Nuclear	Nuclear	NA	Nucleus	Nuclear	77.7778
AT5G65230	Nuclear	Nuclear	Nuclear	Nuclear	NA	Nucleus	Nuclear	77.7778
AT5G65790	Nuclear	Nuclear	Nuclear	Nuclear	NA	Nucleus	Nuclear	77.7778
AT1G19510	Nuclear	Nuclear	Nuclear	Mitochondrial	NA	Nucleus	Nuclear	66.6667
AT1G48000	Plasma Membrane	Nuclear	Nuclear	Nuclear	NA	Nucleus	Nuclear	66.6667
AT1G58220	Nuclear	Mitochondrial	Nuclear	Nuclear	NA	Nucleus	Nuclear	66.6667
AT1G66380	Nuclear	Mitochondrial	Nuclear	Nuclear	NA	Nucleus	Nuclear	66.6667
AT1G74430	Nuclear	Mitochondrial	Nuclear	Nuclear	NA	Nucleus	Nuclear	66.6667
AT2G01060	Nuclear	Nuclear	Cytoplasmic	Nuclear	NA	Nucleus	Nuclear	66.6667
AT2G25230	Nuclear	Nuclear	Nuclear	Chloroplast	NA	Nucleus	Nuclear	66.6667
AT3G09230	Nuclear / Chloroplast	Nuclear	Nuclear	Nuclear	NA	Nucleus	Nuclear	66.6667
AT3G10580	Nuclear	Nuclear	Cytoplasmic	Nuclear	NA	Nucleus	Nuclear	66.6667
AT3G27810	Nuclear	Mitochondrial	Nuclear	Nuclear	NA	Nucleus	Nuclear	66.6667
AT5G05790	Nuclear	Nuclear	Cytoplasmic	Nuclear	NA	Nucleus	Nuclear	66.6667
AT5G15310	Nuclear	Mitochondrial	Nuclear	Nuclear	NA	Nucleus	Nuclear	66.6667
AT5G39700	Nuclear	Mitochondrial	Nuclear	Nuclear	NA	Nucleus	Nuclear	66.6667
AT5G61620	Nuclear	Nuclear	Mitochondrial	Nuclear	NA	Nucleus	Nuclear	66.6667
AT1G01520	Nuclear	Cytoplasmic	Nuclear	Cytoplasmic	NA	Nucleus	Nuclear	55.5556
AT1G43330	Nuclear	Mitochondrial	Nuclear	Endoplasmic reticulum	NA	Nucleus	Nuclear	55.5556
AT1G75250	Nuclear	Extracellular	Nuclear	Mitochondrial	NA	Nucleus	Nuclear	55.5556
AT5G01200	Nuclear	Cytoplasmic	Nuclear	Cytoplasmic	NA	Nucleus	Nuclear	55.5556
AT5G04760	Nuclear	Extracellular	Cytoplasmic	Nuclear	NA	Nucleus	Nuclear	55.5556
AT5G45420	Nuclear	Nuclear	Cytoplasmic	Plasma membrane	Plasma membrane	Nucleus	Nuclear	55.5556
AT1G25550	Nuclear	Nuclear	Nuclear	Nuclear	NA	Mitochondrion	Nuclear	44.4444
AT1G68670	Nuclear	Nuclear	Nuclear	Nuclear	NA	Unknown	Nuclear	44.4444
AT2G38090	Nuclear	Mitochondrial	Mitochondrial	Chloroplast	NA	Nucleus	Nuclear	44.4444
AT3G04030	Nuclear	Nuclear	Nuclear	Nuclear	NA	Mitochondrion	Nuclear	44.4444
AT3G10585	Cytoplasmic	Cytoplasmic	Nuclear	Cytoplasmic	NA	Nucleus	Nuclear	44.4444
AT3G10595	Nuclear	Extracellular	Cytoplasmic	Mitochondrial	NA	Nucleus	Nuclear	44.4444
AT3G24120	Nuclear	Nuclear	Nuclear	Nuclear	NA	Unknown	Nuclear	44.4444
AT5G18240	Nuclear	Nuclear	Nuclear	Nuclear	NA	Mitochondrion	Nuclear	44.4444
AT5G47290	Nuclear	Mitochondrial	Mitochondrial	Vacuolar	NA	Nucleus	Nuclear	44.4444
AT5G58900	Plasma Membrane	Mitochondrial	Nuclear	Cytoplasmic	NA	Nucleus	Nuclear	44.4444
AT4G09450	Cytoplasmic	Cytoplasmic	Cytoplasmic	Extracellular (Secreted)	NA	Nucleus	Nuclear	33.3333
AT1G35516	Nuclear	Extracellular	Nuclear	Extracellular (Secreted)	NA	Mitochondrion	Nuclear	22.2222
