# Supplementary material for: Genome-wide classification and expression analysis of MYB transcription factor families in rice and Arabidopsis
Source: BMC Genomics. 2012 Oct 10;13:544. doi: 10.1186/1471-2164-13-544 (PMC3542171; doi:10.1186/1471-2164-13-544)
Supplement: Additional file 3 — Table S3. Sequence alignment of intronless MYB genes. Sequence comparison between rice and Arabidopsis intronless genes to predict conserveness. [file 1471-2164-13-544-S3.xls]

## Sheet: Rice
Supplemental Table 3: Sequence comparison between rice and Arabidopsis intronless genes to predict conserveness.
Query (OsMYB)	DB (AtMYB)	E-Value	Bit Score
LOC_Os01g44370	AT1G75250	3e-21	86
LOC_Os01g62660	AT5G05090	6e-27	106
LOC_Os01g74590	AT3G50060	1e-42	159
LOC_Os02g09480	AT5G67300	2e-57	208
LOC_Os02g49250	AT5G67300	4e-22	91
LOC_Os03g13310	AT5G67300	2e-28	111
LOC_Os03g25304	AT4G37260	8e-08	42
LOC_Os03g26130	AT4G12350	9e-42	155
LOC_Os05g28320	AT5G67300	3e-46	171
LOC_Os05g34110	AT3G10760	1e-46	172
LOC_Os06g14010	AT4G37260	5e-14	63
LOC_Os06g14700	AT5G67300	3e-17	74
LOC_Os06g14710	AT4G37260	4e-10	50
LOC_Os06g31090	AT5G41020	1.7	18
LOC_Os06g43090	AT4G37260	4e-52	190
LOC_Os07g25370	AT2G23290	8e-19	79
LOC_Os08g34960	AT3G50060	8e-33	125

## Sheet: Arabidopsis
Supplemental Table 3: Sequence comparison between rice and Arabidopsis intronless genes to predict conserveness.
Query (AtMYB)	DB (OsMYB)	E-Value	Bit Score
AT2G23290	LOC_Os06g43090	7e-50	182
AT2G37630	LOC_Os03g26130	4e-21	88
AT2G40970	LOC_Os05g34110	3e-40	150
AT3G10760	LOC_Os05g34110	1e-41	155
AT3G50060	LOC_Os02g09480	3e-49	181
AT4G37260	LOC_Os06g43090	7e-53	192
AT5G05090	LOC_Os05g34110	1e-39	148
AT5G59570	LOC_Os05g34110	1e-33	129
AT5G67300	LOC_Os02g09480	3e-57	207
