# Supplementary material for: Genome-wide classification and expression analysis of MYB transcription factor families in rice and Arabidopsis
Source: BMC Genomics. 2012 Oct 10;13:544. doi: 10.1186/1471-2164-13-544 (PMC3542171; doi:10.1186/1471-2164-13-544)
Supplement: Additional file 4 — Table S4. Density of Introns. Distribution of introns in the MYB domain and other region of MYB genes in rice and Arabidopsis. [file 1471-2164-13-544-S4.xls]

## Sheet: Rice
Supplemental Table 4: Intron distribution on rice MYB domains
		Introns distribution on MYB repeats
TAGR Gene ID	MYB-Domain Type	R1 Repeat	R2 Repeat	R3 Repeat	Number of Introns	Domain Sequence
LOC_Os01g03720	R2R3		1	1	2	TPEEQLLILELHSRWG-NR@@@@WSRIAQHLPGRTDNEIKNYWRT
						PWTLEEDNLLMNYIACHGEGRWNLLARCS@@@@GlKRTGKSCRLRWLNYL
LOC_Os01g04930	R2R3		0	1	1	RKWSPEENKQFERALAGLDLRcpDWDRVARAIPGRSALEVMNHFRDL
						PWTEEEH@@@@KLFLLGLKKYGKGDWRNISRNFvQTRTPTQVASHAQKY
LOC_Os01g06320	MYB-1R (MYB-related gene)	1			1	RWSEEEHERFLDALIMYG-RDWKKIEEHVGTKTTIQ@@@@IRSHAQKYF
LOC_Os01g07450	R2R3		0	1	1	KGLWSPEEDERLATHIARFGVSCWSSVPDLAGLqRCGKSCRLRWMNYL
						RGRFSHHEEELILALHDKLGN-S@@@@WSQIAARLPGRSDNEIKNFWN
LOC_Os01g08160	MYB-1R (MYB-related gene)	2			2	RRCWSPELHRRFVNALQILGGAQ@@@@vatPKQIRELMKvdGLTNDEVKSHLQ@@@@KYR
LOC_Os01g09280#	MYB-1R (MYB-related gene)				0	PWTEEEHRMFLMGLQKLGKGDWRGISRNfVVSRTPTQVASHAQKYF
LOC_Os01g09590	R2R3		1	1	2	RGPWSPEEDDALRDYINRHGTaGNWISLPNKA@@@@GLrRCGKSCRLRWLNYL
						HGAFTDEEDAIITSLYSKLGSK@@@@WSTIAAQLERRTDNDVKNHWNTKL
LOC_Os01g11200#	MYB-1R (MYB-related gene)				0	AWTPEEDACLERLARGYGFRHWRRVAEEMQPrerrRSPKQCRDRWRDHL
LOC_Os01g12700	MYB-1R (MYB-related gene)	2			2	PWTSWENSILEKYIKKHGERNWKLVQKNTGlls@@@@fcit@@@@RRTDNEIKNYWNT
LOC_Os01g12860	MYB-R1R2R3	2	1	1	4	PWSKE@@@@EDEIIVQMVNKLGPKKWSTIAQALPGRIGKQCRER@@@@WYNHL
						AWTQEEEITLIHAHRMYG-NKWAELTKFLPGR@@@@TDNSIKNHWN
						DAILSRAVQTYNGKNWKKI@@@@AECFPDRTDVQCLHRWQKVL
LOC_Os01g13740	MYB-1R (MYB-related gene)	2			2	K@@@@VDWTPELHRRFVQAVEQLGIDKavPSRILELMGIEclTRHNIASHLQ@@@@KYR
LOC_Os01g18240	R2R3		1	1	2	WSPEEDEKLMNHITKHGHGCWSTVPKLA@@@@GLqRCGKSCRLRWINYL
						AFSQEEEDLIVELHAVLG-NR@@@@WSQIATRLPGRTDNEIKNLWN
LOC_Os01g19970	R2R3		1	0	1	SPQEEDIILNLHATLG-N@@@@RWSLIAGHLPGRTDNEIKNYWNSHL
						RWTKEEDEKLARYIRENGEGAWRSMPKNAGlLRCGKSCRLRWINYL
LOC_Os01g36460	R2R3		1	1	2	WSPEEDEKLFNHISRYGVGCWSSVPKLA@@@@GLeRCGKSCRLRWINYL
						SFSQQEEELIISLHKILG-NR@@@@WSQIAAQLPGRTDNEIKNFWNSCL
LOC_Os01g40670	R2R3		2	1	3	LDDLILEAIKKLKEPSGSNRTTISSYIE@@@@EQY-WPPEDFQRLLSTKLKALVATGKLIK@@@@V
						KQRWTAEEEAALKAGVAKHGTGKWRTILRdpeftaLLRLRSNVDLK@@@@DKWRNL
LOC_Os01g43180	MYB-1R (MYB-related gene)	1			1	FTEEEEDIVFRMHRLVGNR-@@@@WELIAGRIPGRTAEEVEKFW
LOC_Os01g44370*	MYB-1R (MYB-related gene)				0	EWTKQQNKQFERALAVYDtdaPDRWHNVARYMGGaKSAEEVRRHYERL
LOC_Os01g45090	R2R3		0	1	1	TPEEDMVIRELHSRWG-NRWSKIAKHLPGRTDNEIKNYWRT
						PWTLEEDLILVSYISQNGEGSWDNLARSA@@@@GlNRNGKSCRLRWLNYL
LOC_Os01g47370	MYB-related gene				0	DSEWSKKENKLFEEALAYYGEGAPDLFHKVSRAMGGTKTADEVRRHYEILE
LOC_Os01g49160	R2R3		1	1	2	PWSPEEDELLRSYVRSHGTgGNWIALPQKA@@@@GlNRCGKSCRLRWLNYL
						KHGGYTDQEDRIICSLYNSIGS-R@@@@WSIIASKLPGRTDNDVKNYWNTKLKK
LOC_Os01g50110	R2R3		1	0	1	DDEEDLILRLHRLLG-NR@@@@WSLIAGRLPGRTDNEIKNYWNSHL
						PWTPEEDEVLARFVAREGCDRWRTLPRRAGlLRCGKSCRLRWMNYL
LOC_Os01g50720	R2R3		1	1	2	WSPEEDEKLYNHIYRYGVGCWSSVPKLA@@@@GLqRCGKSCRLRWINYL
						SFSQQEEDAIVGLHEILG-NR@@@@WSQIASHLPGRTDNEIKNFWNSCL
LOC_Os01g51154	R2R3		2	1	3	SMVIEALCEIGDPNGSDVDAICHYIE@@@@QRHEV-QANFRRLLTAKLRRLIAAKKIEK@@@@I
						KQKWTSEEEEALRRGVLKHGPGKWRTIQKDpefspvLSSRSNIDLK@@@@DKWRNL
LOC_Os01g51260	R2R3		1	1	2	WSPEEDEKLVKYISTHGHGCWSSVPRLA@@@@GLqRCGKSCRLRWINYL
						SFSQQEESLIIELHRVLG-NR@@@@WAQIAKHLPGRTDNEVKNFWNSTI
LOC_Os01g52410	R2R3		1	1	2	FTDEEDNLILSLYGEMGSK@@@@-WSVIASKLPGRTDNDVKNYWNTKL
						RGPWSEEEDAILRSFVERFGNaGNWIALPHKA@@@@GLkRCGKSCRLRWLNYL
LOC_Os01g59660	R2R3		1	0	1	AFTAEEERLIIQLHSKMG-NKWARMAAH@@@@LPGRTDNEIKNYWNT
						PWTSAEDAILVDYVKKHGEGNWNAVQKNTGlFRCGKSCRLRWANHL
LOC_Os01g62410	MYB-R1R2R3	2	2	1	5	PWTQE@@@@EDDQIIDLVKKYGPTKWSVIAKALPGRIGKQCRER@@@@WHNHL
						WTPEE@@@@DETLRKAVEAYKGRNWKKIA@@@@ECFPYRTEVQCLHRWQKVL
						AWTTEEEQALINAHRIYG-NKWAEIAKVLPGR@@@@TDNSIKNHWNSSL
LOC_Os01g62660*	MYB-1R (MYB-related gene)				0	RMVWTPELHHRFVEAVAHLGEKGavPKAIVRLMNvdGLTRENVASHLQKYR
LOC_Os01g63160	R2R3		0	1	1	PWSSDEDTLLSNLVEKLGPRNWTLIARGIPGRSGKSCRLRWCNQL
						PFT@@@@EEEDRIIMAAHAIHG-NKWAAIAKLLVGRTDNAIKNHWNSTL
LOC_Os01g63460	R2R3		1	0	1	PWTEEEHK@@@@SFLMGLKKYGRGDWRNISRYFVTsRTPTQVASHAQKYF
						EAWSAEENKVFERALAQVDldsPNRWEMVAAMLPRKTVIDVMNHYRDL
LOC_Os01g63680	R2R3		1	0	1	AWTRQEDE@@@@VLKQMVILHGDRKWATIAKSLPGRIGKQCRERWTNHL
						WTEEDDRMLIEAHKTYG-NRWSVIARCLPGRSENAVKNHWN
LOC_Os01g65370	R2R3		1	0	1	NFTDDDDELIIKLHALLG-NK@@@@WSLIAGQLPGRTDNEIKNYWNTHI
						AWTKEEDQRLIAYIKAHGEGCWRSLPKAAGlLRCGKSCRLRWMNYL
LOC_Os01g74410#	MYB-1R (MYB-related gene)				0	RMSPEEERMVVQLHAKLG-NRWSRIAKSIPGRTDNEIKNYWRTH
LOC_Os01g74590*	R2R3				0	SWRAEEDALLTRLVAQHGPHRWSIISGAIPGRSGKSCRLRWCNQL
						PFTPQEDALLAAAHARHG-NKWATIARLLPGRTDNSVKNHWNSNL
LOC_Os02g02370	R2R3		1	1	2	FSQEEEDIVINLQAKLG-NK@@@@WSQIAMHLPGRTDNEVKNYWNSYL
						WSPEEDQRLRDYIVKHGLGCWSAVPAKA@@@@GLqRNGKSCRLRWINYL
LOC_Os02g09480*	R2R3				0	PWSPEEDEALRRLVERHGARNWTAIGRGIPGRSGKSCRLRWCNQL
						PFTAEEDAAILRAHARLG-NRWAAIARLLPGRTDNAVKNHWNSSL
LOC_Os02g14490	MYB-1R (MYB-related gene)	2			2	RLRWTPDLHMAFVHAVERLGGQE@@@@ratPKLVLQMMNVRglSIAHVKSHLQ@@@@MYR
LOC_Os02g17190	R2R3		1	1	2	KQAWSREEELRLIHVQQIFG-NKWCRMAEHFTGR@@@@TSAAIKEHWR
						MINIYGHNNWETVARAIPGRNAQQCRVR@@@@WKFNLDP
LOC_Os02g30700	MYB-1R (MYB-related gene)	1			1	WTREEHS@@@@QFLHGISTYGKGNWKALASEFVkTKSSTQIASHYQK
LOC_Os02g34630	MYB-1R (MYB-related gene)	1			1	WSREEDMELGAGVQKHGEGNWMEILHKYKfdsSRTHLQLQQ@@@@RW
LOC_Os02g40530	R2R3		1	1	2	PWTAQEDKLLVEYVRQHGEGRWNSVAKIT@@@@GlKRSGKSCRLRWVNYL
						TPQEESVILELHALWG-NR@@@@WSTIARSLPGRTDNEIKNYWRTHF
LOC_Os02g41510	R2R3		0	1	1	PWTAEEDRILVAHIERHGHSNWRALPRQAGlLRCGKSCRLRWINYL
						NFTREEEDAIIHLHDLLG-NR@@@@WSAIAARLPGRTDNEIKNVWHTHL
LOC_Os02g42870	R2R3		1	1	2	PWTPEEDKLLVDYIQANGHGSWRLLPKLA@@@@GlNRCGKSCRLRWTNYL
						PFTAEEQKSIVQLHGIVG-NK@@@@WSMIAAQLPGRTDNEIKNYWNTHL
LOC_Os02g45080	MYB-1R (MYB-related gene)	2			2	RLRWTAELHRSFVRAIDCLGGQQ@@@@katPKLILQLMDVRglTISHVKSHLQ@@@@MYR
LOC_Os02g46780	R2R3		0	1	1	SWTPQEDMRLIAYIQKHGHANWRALPKQAGlLRCGKSCRLRWINYL
						NFTADEEDTIIKLHGLLG-NK@@@@WSKIASCLPGRTDNEIKNVWNTHL
LOC_Os02g47744#	MYB-1R (MYB-related gene)				0	SSWTTKQNKVFERALAIYDRDTPDRWQNVARAVGGGKSVDDVKRHYEKLIKD
LOC_Os02g49250*	R2R3				0	EWTAEEDERLRRLAKENLFRQWWKVAREMPGRSGDSCRARWRHHL
						WTAEEDERLRRLAKENLFRQWWKVAREMPGRSGDSCRARWRHHLARDVYHRPFTARDDEELVRLHRHTGGSWRKISRSVY
LOC_Os02g51799	R2R3		1	1	2	KFTSAEKDTILQLHAVLG-NK@@@@WSAIAKHLPGRTDNEIKNYWNTHL
						PWTTEEDEKLMEYIQKNGHGSWRALPKLA@@@@GlNRCGKSCRLRWTNYL
LOC_Os02g54520	R2R3		1	1	2	PWSPEEDAKLKAYIEENGTgGNWIALPQKIG@@@@lKRCGKSCRLRWLNYL
						HGDFTEEEEHIICSLYISIGSR-@@@@WSIIAAQLPGRTDNDIKNYWNTKL
LOC_Os03g03760	MYB-1R (MYB-related gene)	2			2	RLRWTPDLHHCFVHAIHKLGGQD@@@@katPKRVLQLMgvGGLTISHVKSHLQ@@@@MYR
LOC_Os03g04900	R2R3		1	1	2	PWTALEDRLLTEYVQQHGEGSWNSVAKLT@@@@GlRRSGKSCRLRWVNYL
						TPDEETVILQLHAMLG-NR@@@@WSAIARCLPGRTDNEIKNYWRTHF
LOC_Os03g13310*	R2R3				0	WSKEEDKLLRELVRKQGGKDWGVIATAFPGRTDKSCRLRWRQHL
						PFSAGEDRKIVELHRVHG-NRWATIAAFLPGRSDNAIKNRWNTHL
LOC_Os03g14100¥	MYB-related gene				0	No Significant Domain Found
LOC_Os03g14810¥	MYB-related gene				0	No Significant Domain Found
LOC_Os03g20090	R2R3	1			1	PWTVEEDLLLVNYIAAHGEGRWNSLARSA@@@@GlKRTGKSCRLRWLNYL
						TPQEQLLILELHSRWG-NRWSKIAQHLPGRTDNEIKNYWRT
LOC_Os03g22560¥	MYB-related gene				0	No Significant Domain Found
LOC_Os03g25304*	MYB-1R (MYB-related gene)				0	AWMPEEDACLARLAAENGFRHWRRVAEGMaaarsgrrPRRSPGQCRDRWRDHL
LOC_Os03g25550	R2R3		1	0	1	WSPEEDEKLMNHIAKYGHGCWSSVPKLA@@@@GLeRCGKSCRLRWINYL
						RGTFSQEEEDLIIQLHSMLGNKyvlysssthicqslsrsvpsltmaaatatalaRWSQIAAQLPGRTDNEVKNFWNSYI
LOC_Os03g26130*	R2R3				0	PWTPEEDMVLASYVQEHGPGNWRAVPPRTGlLRCSKSCRLRWTNYL
						FSHHEERLILHLQALLG-NRWAAIASYLPHRTDNDVKNFWNTHL
LOC_Os03g27090	R2R3		1	1	2	NFTPEEEQAIITLHSVLG-NK@@@@WSTIATRLPGRTDNEIKNYWNTRL
						PWTREEDEKLVAYVDQHgGHGSWRSLPKRAG@@@@lNRCCKSCRLRWINYL
LOC_Os03g38210	R2R3		0	1	1	PWTTAEDAVLVQHVRQHGEGNWNAVQRMTGlLRCGKSCRLRWTNHL
						SFSPDEELLIAQLHAQLG-NKWARMASH@@@@LPGRTDNEIKNYWNT
LOC_Os03g51110	R2R3		1	0	1	WRPSEDEKLKELVARYGPHNWNAIAEKLQGRS@@@@GKSCRLRWFNQL
						PFTEEEEELLLASHRAHG-NRWAVIARLFPGRTDNAVKNHWH
LOC_Os03g55760	MYB-1R (MYB-related gene)	2			2	RMRWTTALHARFVHAVELLGGHE@@@@ratPKSVLELMNVKdlTLAHVKSHLQ@@@@MYR
LOC_Os04g41830	R2R3		1	1	2	STMQ@@@@IQDNISLLCQTRDNILRVLKEINDAPDIMKQ
						REWSPEEqstlDELLVKYASDAPVIRYAKIAMKLPDKTVRDVALrcRWMN@@@@KKES
LOC_Os04g43680	R2R3		1	1	2	PWTPEEDKVLVAHIQRHGHGNWRALPKQA@@@@GlLRCGKSCRLRWINYL
						NFSKEEEDTIIHLHELLG-NR@@@@WSAIAARLPGRTDNEIKNVWHTHL
LOC_Os04g45060	R2R3		1	1	2	PWTPDEDKLLVDYVQANGSGNWRLLPKLAG@@@@lNRCGKSCRLRWTNYL
						PFTPEEHKSILQLHAIVG-NK@@@@WSMIAAQLPGRTDNEIKNYWNTNV
LOC_Os04g47890	MYB-1R (MYB-related gene)	2			2	RLRWTGELHCSFVQAIEFLGGQD@@@@katPKLILQLMGVKglTISHVKSHLQ@@@@MYR
LOC_Os04g50680	R2R3		1	0	1	NFSDDEERLIIRLHAALG-NK@@@@WSTIATHLDGRTDNEIKNYWNTHI
						KGPWTEEEDRALVEHIKKQGGhvGSWRGLPRAAGlNRCGKSCRLRWTNYL
LOC_Os04g50770	R2R3		1	1	2	NFTAEEEETIIKLHGLLG-NK@@@@WSKIASCLPGRTDNEIKNVWNTHL
						SWTPEEDMRLVAYIQKYGHANWRALPKQA@@@@GlLRCGKSCRLRWINYL
LOC_Os05g03550#	R2R3				0	NPWIQEEKEIFMEKLATFG-KDFSKISSFLQHKTTADCIEFYYKHHKS
						IVDWNDDEKSSFIEAMNRYGKDFARISSYVKSKSFEQCKVFFSKAR
LOC_Os05g04820	R2R3		1	1	2	WSPEEDEKLMNHITKHGHGCWSSVP@@@@KLAGLqRCGKSCRLRWINYL
						AFSQEEEDLIIELHAVLG-NR@@@@WSQIAAQLPGRTDNEIKNLWN
LOC_Os05g07010	MYB-1R (MYB-related gene)	1			1	RERWSAEEHERFLDALIL@@@@FG-RDWKRIEAFVATKTAIQIRSHAQKH
LOC_Os05g10690#	MYB-1R (MYB-related gene)				0	PWTEEEHQMFLAGLDKLGKGDWRGISRHFVtTRTPTQVASHAQKYF
LOC_Os05g28320*	R2R3				0	SWSPEEDEQLRGAVARHGPRNWTAISEEVPGRSGKSCRLRWCNQL
						PFTPDEDALIVAAHAKYG-NKWATIARLLDGRTDNSVKNHWNSSL
LOC_Os05g34110*	MYB-1R (MYB-related gene)				0	RLVWTPQLHKRFVDAVAHLGIKNavPKTIMQLMSvdGLTRENVASHLQKYR
LOC_Os05g35500	R2R3		1	0	1	NFTDDEDELIIRLHSLLG-NK@@@@WSLIAGQLPGRTDNEIKNYWNTHI
						AWTKEEDQRLIAYIRAHGEGCWRSLPKAAGlLRCGKSCRLRWMNYL
LOC_Os05g37040#	MYB-1R (MYB-related gene)				0	SRLWSKVEDKVFESALVAFSEHTHNRWVLVASRLPGRLAQDVWEHYQVLM
LOC_Os05g37730	R2R3		1	0	1	PWTEEEHK@@@@LFLMGLKKYGRGDWRNISRNFVTsRTPTQVASHAQKYF
						GGAWSQEENKVFEQALAALDRNDperWERVALLLPGKTVADVMTHY
LOC_Os05g38460	MYB-R1R2R3	2	1	2	5	PWTQE@@@@EDDVIINMVKKHGPKKWSVIARSLNGRIGKQCRER@@@@WHNHL
						AWTVEEERVLARAHCMYG-NKWAEIAKLLPGR@@@@TDNSIKNHWNSSL
						RRRKSGPVRRaKGGWTPEE@@@@DEKLRKAVdIYNGKNWKKI-------EVQCLHRWQ--KVLDPELIKGPWTQEE----DDVIINMVKKHGPKK---WSVIARSLNGRIGKQCreR@@@@WHNHLDPQIRK----EAWTVEEERVLARAHCMYGN-KWAEIAKLLPGR@@@@TDNSIKNHWNSSLRKKIDDYNTRDILPVHPPVVGDGLKQLP
LOC_Os05g41166	R2R3		0	1	1	PWTSWEDSILEKYIKKHGERNWKLVQKNTGlLRCGKSCRLRWMNHL
						AFSKEEENKIINLHRKMG-NKWSRMAAD@@@@LPGRTDNEIKNYWNT
LOC_Os05g41240	MYB-1R (MYB-related gene)	2			2	RLRWTSDLHNRFVDAIAQLGGPD@@@@ratPKGVLTVMgvPGITIYHVKSHLQ@@@@KYR
LOC_Os05g46610	R2R3		1	1	2	SFSQQEEDLIVALHEILG-NR@@@@WSQIASHLPGRTDNEIKNFWNSCL
						WSPEEDDKLYNHIIRHGVGCWSSVPKLA@@@@GLqRCGKSCRLRWINYL
LOC_Os05g49240¥	MYB-related gene				0	No Significant Domain Found
LOC_Os05g49310	R2R3		1	1	2	TPEEHTLIVELQARWG-NR@@@@WSKIARYLPGRTDNEVKNFWRT
						KGPWTMEEDLSLVNYIAANGEGAWNTLARAA@@@@GlNRTGKSCRLRWLNYL
LOC_Os06g01670	MYB-1R (MYB-related gene)	2			2	RESWTDPEHDKFLEALQL@@@@F-DRDWKKIEAYVGSKTVIQ@@@@IRSHAQKY
LOC_Os06g02250	R2R3		0	1	1	PWTPEEDKLLVEYIGKNGHGSWRRLPKLAGlNRCGKSCRLRWTNYL
						FSDDEERLIIHLHATLG-NK@@@@WSSIATKLKGRTDNEIKNYWNTHL
LOC_Os06g06740	R2R3		1	0	1	WTLEEDR@@@@KLVKLVEQFGLRKWSHIAQILPGRVGKQCRERWHNHL
						TWSEEEDIVLIQTHKEVG-NKWAEIAKHLPGRTENSIKNHWNATK
LOC_Os06g07640	MYB-1R (MYB-related gene)	1			1	RVIWTEEEHR@@@@LFMVGLRVFGRGDWKNISKHLVtTRTAAQVSSHAQK
LOC_Os06g07650	MYB-1R (MYB-related gene)	1			1	RRFWTTEEHR@@@@QFLRGLRVYGRGEWKSISMNFvRSKTPVQVSSHAQKYFRR
LOC_Os06g07660#	MYB-1R (MYB-related gene)				0	FLRGLRVYGRGEWKSISMNFVRSK-TPVQVSSHAQKYFRRV
LOC_Os06g07740	MYB-1R (MYB-related gene)	1			1	DVLWTDYEHR@@@@LFLTGMRVYGRGDWRNIARYFVGSKTPEQVSMYADNYF
LOC_Os06g10330	MYB-1R (MYB-related gene)	1			1	LRCRKSCCLHWMNYLSPDLKCSNFTDnDDDELTIKLHTLLGNK@@@@WNTHIKRKP
LOC_Os06g11780	R2R3		1	1	2	NFSREEEQTILQLHSILG-NK@@@@WSAIAKHLPGRTDNEIKNFWNTHL
						PWTPEEDEKLMSYIQKHGHASWRVLPELA@@@@GlNRCGKSCRLRWTNYL
LOC_Os06g14010*	MYB-1R (MYB-related gene)				0	AWTPEEDAVLERLAMEHGSRHWRRVAAQMPrRRSPAQCRDRWGDHL
LOC_Os06g14700*	MYB-1R (MYB-related gene)				0	AWTPEEDAALERLAVENGSRHWRRVAAQMPrKRSPVQCRDRWRDHL
LOC_Os06g14710*	MYB-1R (MYB-related gene)				0	AWTPELDAVLERLAMEHGSRHWRRVAAQMPrhssRRSPAQCRDRWRDHL
LOC_Os06g19980	MYB-1R (MYB-related gene)	3			3	KRFTPEENATLMEAIMSYIE@@@@MKQLGENGLEMIRACSKHPELKGcWAEI@@@@GKSLPHRPLTAIYKRARILLYRSDER-KWTPE EYEKIRR@@@@HVEKNGTSWISLAQELGKSEIHLKDTWR
LOC_Os06g31090*¥	MYB-related gene				0	No Significant Domain Found
LOC_Os06g35140	MYB-1R (MYB-related gene)	2			2	RLRWTPDLHMAFVHAVERLGGQ@@@@EratPKLVLQMMNVRglSIAHVKSHLQ@@@@MYR
LOC_Os06g40330	R2R3		0	1	1	PWTPDEDKRLREYVEAHGEGNWNRVQRNAGlNRCGKSCRLRWANHL
						PFSKEEEEMIIKLHLWLG-NKWAKMANS@@@@LPGRTDNEIKNFWNT
LOC_Os06g40710	MYB-1R (MYB-related gene)	2			2	RLRWTDDLHDRFVDAVTQLGGPD@@@@ratPKGILRIMGvqGLTIYHVKSHLQ@@@@KYR
LOC_Os06g43090*	R2R3				0	PWSPEEDEALRRLVERHGARNWTAIGREIPGRSGKSCRLRWCNQL
						PFTAEEDATILRAHARLG-NRWAAIARLLQGRTDNAVKNHWN
LOC_Os06g45410	MYB-1R (MYB-related gene)	2			2	RLRWTVELHDRFVDAVTQLGGPD@@@@katPKTIMRVMGVKglTLYHLKSHLQ@@@@KFR
LOC_Os06g45890	MYB-1R (MYB-related gene)	2			2	RMRWTEEMHRQFVEAVECLGGQD@@@@eatPKRILQLMGVKgvSISHIKSHLQ@@@@MYR
LOC_Os07g02800	MYB-1R (MYB-related gene)	1			1	RRCWSPDLHRKFVAALQQLGGPQ@@@@vatPKQIRELMKvdGLTNDEVKSHLQKYR
LOC_Os07g04700	Atypical MYB genes				2	INWDKIAAMYLPGRSGAECESRWLNFD
						HNAWTAREEKRLILTVQQQGMNNWINIAVTLGTHRTPFQCLVRYQRSL
						RWSLDEDKRLMVAVKLFGSGSWNKIAQFIPGRTQSQCNER@@@@WRNVL
						WAEEEDLQLQAAVNTFGT-NWQLVSASMDGRTGNQCSNR@@@@WRKTL
						GEWRPEEDSILLASVDEFGP-CWSKIAgAKIPHRTDNMCLRRWRKL
LOC_Os07g12130	R2R3		1	0	1	WTREEDE@@@@VLRQMVRHHGDRKWAEIAKSLPGRVGKQCRERWTNHL
						WTEEEDRMLIEAHQTYG-NSWSAIAKQLPGRSENTIKNHWN
LOC_Os07g14110	R2R3		1	0	1	WTREEDE@@@@VLRQMVRHHGDRKWAEIAKSLPGRIGKQCRERWTNHL
					0	WTEEEDRKLIKAHQTYG-NRWSAIARSLPGRSENTVKNRWN
LOC_Os07g25150	MYB-1R (MYB-related gene)	1			1	MLASYIQEHGAGNWRAVPTNT@@@@GvMRCSKSCPLRWTNYLQPGIKRGNFTEQEEKLIVHLQALLGNR
LOC_Os07g25370*	R2R3				0	AWTPEEDARLQRLAKENGFRRWSRVARSMP
						RPFTARDDDELLRLHYRLG-DRWKEIGRAVYGRTSRIMKHRWRELRRS
LOC_Os07g30130	MYB-1R (MYB-related gene)	1			1	PWTPEEDLMLASYIQEHGSGNWRAVPTNT@@@@GvMRCSKSCRLRWTNYL
LOC_Os07g31470	R2R3		1	1	2	WSPEEDEKLVRYISEHGHSCWSSVPKHA@@@@GLqRCGKSCRLRWINYL
						TFSEQEERTIIDVHRILG-NR@@@@WAQIAKHLPGRTDNEVKNFWN
LOC_Os07g37210	R2R3		1	1	2	PWTPEEDEKLIAYIKEHGQGNWRTLPKNA@@@@GlSRCGKSCRLRWTNYL
						RFSFEEEEAIIQLHSILG-NK@@@@WSAIAARLPGRTDNEIKNYWNTHI
LOC_Os07g43420	R2R3		3	2	5	SWSTEEDD@@@@VLRTQIALHGTDN@@@@WTIIAAQFKDKTARQCRRR@@@@WYNYL
						WSREEDLLLCE@@@@AQKVLG-NKWTEIAKVVSGR@@@@TDNAVKNRFSTL
LOC_Os07g43580	R2R3		1	0	1	PWTPEEDLVLVSYVQEHGPGNWRAVPTRTG@@@@LmRCSKSCRLRWTNYL
						NFTDQEEKLIVHLQALLG-NRWAAIASYLPERTDNDIKNYWNTHL
LOC_Os07g44090	MYB-1R (MYB-related gene)	1			1	WSPEEDEKLMNHIAKYGHGCWSSVPKLA@@@@GGlRLRLSCR
LOC_Os07g48870	R2R3		1	0	1	PWTVEEDLLLVNYIAAHGEGRWNALARCAG@@@@lKRTGKSCRLRWLNYL
						NMTAEEQLLILELHGRWG-NRWSKIAQHLPGRTDNEIKNYWRT
LOC_Os08g05510#	MYB-1R (MYB-related gene)				0	PWTEEEHRTFLAGLEKLGKGDWRGISKNFVtTRTPTQVASHAQKYF
LOC_Os08g05520	R2R3		1	1	2	RFTAEEEKLIISLHAIVG-NR@@@@WAHIASHLPGRTDNEIKNYWNSWI
						WSPEEDEKLIRYITTHGYGCWSEVPEKA@@@@GLqRCGKSCRLRWINYL
LOC_Os08g15020	R2R3		1	1	2	PWSPEEDAMLKNYIEEHGTgGNWIALPHKI@@@@GlKRCGKSCRLRWLNYL
						HGDFTPEEDSIICSLYISIGSR@@@@-WSIIAAQLPGRTDNDVKNYWNT
LOC_Os08g25799	MYB-1R (MYB-related gene)	2			2	RLRWTADLHDRFVDAVAQLGGPD@@@@katPKTIMRTMGVKglTLFHLKSHLQ@@@@KYR
LOC_Os08g25820	MYB-1R (MYB-related gene)	2			2	RLRWTNELHDRFVEAVTQLGGPD@@@@ratPKGVLRIMgvPGLTIYHVKSHLQ@@@@KYR
LOC_Os08g33660	R2R3		1	1	2	PWTPEEDQKLLAYIEEHGHGSWRALPSKA@@@@GLqRCGKSCRLRWTNYL
						KFSLQEEQTIIQLHALLG-NR@@@@WSAIATHLPKRTDNEIKNYWNTHL
LOC_Os08g33800	R2R3		1	0	1	WRPAEDAKLRELVALYGPQNWNLIADKLDGRS@@@@GKSCRLRWFNQL
						PFSDEEEERLMAAHRFYG-NKWAMIARLFPGRTDNAVKNHWH
LOC_Os08g33940	R2R3		0	1	1	PWTPEEDLMLVAYVQEHGPGNWRAVPTNTGLmRCSKSCRLRWTNYL
						NFTDQEEKLIVHLQALLG-NR@@@@WAAIASYLPERTDNDIKNYWNTHL
LOC_Os08g34960*	R2R3				0	PWTQEEDEALRRAVREHRRQNWAEIALALPRRGPKSCRLRWCQHL
						VFTAEEDAIILAQQRVHGNK-WATIARCLPGRYDNAVKNRWNSAL
LOC_Os08g37970	R2R3		1	1	2	KFSQEEEQTILHLHSILG-NK@@@@WSAIATHLPGRTDNEIKNFWNTHL
						PWTPEEDEKLLHYIQKNGHGSWRTLPRLA@@@@GlNRCGKSCRLRWTNYL
LOC_Os08g43450¥	MYB-related gene				0	No Significant Domain Found
LOC_Os08g43550	R2R3		1	0	1	NFTADEDDLIIKLHSLLG-NK@@@@WSLIAARLPGRTDNEIKNYWNTHI
						AWTKEEDERLVAYIRAHGEGCWRSLPKAAGlLRCGKSCRLRWINYL
LOC_Os09g12750¥	MYB-related gene				0	No Significant Domain Found
LOC_Os09g12770	MYB-1R (MYB-related gene)	2			2	RLRWTNELHERFVEAVTQLGGPD@@@@ratPKGVLRIMGvqGLTIYHVKSHLQ@@@@KYR
LOC_Os09g23200	MYB-1R(MYB-related gene)	2			2	RMRWTSTLHARFVHAVELLGGHE@@@@ratPKSVLELMDVKdlTLAHVKSHLQ@@@@MYR
LOC_Os09g24800	R2R3	2			2	NFTEQEEKLIVHLQALLG-NR@@@@WAAIASYLPERTDNDIKNYWNTHL
						PWTPEEDLMLVSYIQEHGAGNWRAVPTNT@@@@GLmRCSKSCRLRWTNYL
LOC_Os09g26170	R2R3		1	1	2	KGPWAPEEDAALKAYVDAHGTGgNWIALPHKI@@@@GlNRCGKSCRLRWLNYL
						HGGFTEDEDRLICSLYIAIGSR@@@@-WATIAAQLPGRTDNDIKNYWNSKL
LOC_Os09g31454#	MYB-1R (MYB-related gene)	0			0	WGTLEELLLACAVSRHGTGSWDSVAMEVQTRSP
LOC_Os09g36730	R2R3		1	0	1	NFTEEEDELIIKLHSLLG-NK@@@@WSLIAGRLPGRTDNEIKNYWNTHI
						AWTKEEDDRLIAYIKAHGEGCWRSLPKAAGlLRCGKSCRLRWINYL
LOC_Os10g30690	MYB-related gene	1			1	NNEHWTFKEITELVKGVSKHGVGSWTKLKRDFFStsiRTAVHLK@@@@DKWRNLLK
LOC_Os10g30719	MYB-1R (MYB-related gene)	1			1	NDHWTIKEVKNLVQGVSKHGVGRWTELKRDFFSTSIRTSVHLK@@@@DKWRNLL
LOC_Os10g33810	R2R3		1	1	2	NFTADEEDLIVRLHNSLG-NR@@@@WSAIAAQMPGRTDNEIKNVWHTHL
						AWSPEEDDRLVAYIRRHGHPNWRALPKQA@@@@GlLRCGKSCRLRWINYL
LOC_Os10g35660	R2R3		1	1	2	KGKWSKEEDDLIKNHMEKYGiGRSWQALSDAL@@@@GLqRCGRSCRSRWLNYL
						HGDFSPAEERIICKMYSKKGS-S@@@@WSAIAAQLPGRTDLAVKNYWNSTL
LOC_Os10g39550	MYB-1R (MYB-related gene)	2			2	RLRWTPDLHHCFVHAIHKLGGQH@@@@katPKRVLQLMgvGGLTISHVKSHLQ@@@@MYR
LOC_Os10g41200#	MYB-1R (MYB-related gene)				0	PWTEEEHRRFLLGLQKLGKGDWRGISRNfVVSRTPTQVASHAQKYF
LOC_Os11g03440	R2R3		1	0	1	PWTPEEDIILVSYIQEHGPGNWRSVPINT@@@@GLmRCSKSCRLRWTNYL
						RGNFTAHEEGIIVHLQSLLGNR-WAAIASYLPQRTDNDIKNYW
LOC_Os11g10130	R2R3		1	0	1	WRPGEDEKLRQLVEKYGPQNWNSIAEKLEGR@@@@SGKSCRLRWFNQL
						NKWALIARHFPGRTDNAVKNHWH
LOC_Os11g35390	R2R3		1	1	2	PWTPEEDIILVSYIQQHGPGNWRSVPENT@@@@GLmRCSKSCRLRWTNYL
						NFTPHEEGIIIHLQALLG-NK@@@@WAAIASYLPQRTDNDIKNYWNTHL
LOC_Os11g47460	R2R3		1	1	2	PWTEQEDLQLVCTVRLFGDRRWDFVAKVS@@@@GlNRTGKSCRLRWVNYL
						RMSPKEEHLIIELHARWG-NR@@@@WSRIARRLPGRTDNEIKNYWRTHM
LOC_Os12g02430	MYB-1R (MYB-related gene)	1			1	LRCRKSCCLHWMNYLSPDLKYSNFTDDDDELTIKLHALLGNK@@@@WNT
LOC_Os12g03150	R2R3		1	0	1	PWTPEEDIILVSYIQEHGPGNWRSVPINT@@@@GLmRCSKSCRLRWTNYL
						NFTAHEEGIIVHLQSLLG-NRWAAIASYLPQRTDNDIKNYWNTHL
LOC_Os12g07610	R2R3		1	0	1	WTVEEDR@@@@KLVKLVEQFGLKKWSLIGGMLPGRVGKQCRERWFNHL
						TWSEEEDMVLIQIHKEVG-NRWAEIAKCLPGRTENSIKNHWNATK
LOC_Os12g07640	R2R3		1	1	2	NFTDEEDELIIKLHELLG-NK@@@@WSLIAGRLPGRTDNEIKNYWNTHI
						AWTKEEDQRLIAHINQHGEGCWRSLPKAA@@@@GlLRCGKSCRLRWINYL
LOC_Os12g13570	MYB-R1R2R3	2	2	1	5	PWSKE@@@@EDDIIVQMVNKLGPKKWSTIAQALPGRIGKQCRER@@@@WHNHL
						NWTPEE@@@@DSILSRAVQTYKGKNWKKI@@@@AECFPDRTDVQCLHRWQKVL
						AWTQEEEITLIHAHRMYG-NKWAELTKFLPGR@@@@TDNAIKNHWN
LOC_Os12g33070	R2R3		1	0	1	AFSPQEEDLIVNLHAILG-NR@@@@WSQIAARLPGRTDNEIKNFWNSTI
						WSPEEDEKLVAYMLRSGQGSWSDVARNAGLqRCGKSCRLRWINYL
LOC_Os12g37690	R2R3		1	1	2	NFTADEQLLILDLHSRWG-NR@@@@WSKIAQHLPGRTDNEIKNYWRT
						PWTVDEDLTLVNYIADHGEGRWNSLARAA@@@@GlKRTGKSCRLRWLNYL
LOC_Os12g37970	MYB-1R (MYB-related gene)	1			1	MSPHEERLILELHARWG-NR@@@@WSRIARRLPGRTDNEIKNYWRTHM
LOC_Os12g41920	R2R3		1	2	3	KWTAEEESALKAGIAKHGAGKWRTIlkdpdfSNVLRYRSNVDLK@@@@DKWRNM
						DNIIVEAVRSLNEPTGSYKTAIANYIE@@@@EQY-WPPADFDHVLSSKLNDLTASGKLIK@@@@V
						# Intron Positioned Out of Domain
						* Intron less genes
						¥ No Significant Domain Found
						@@@@ Intron Position

## Sheet: Arabidopsis
Supplemental Table 4: Intron distribution on ArabidopsisMYB domains
		Introns distribution on MYB repeats
TAIR Gene ID	MYB-Domain Type	R1 Repeat	R2 Repeat	R3 Repeat	Number of Introns	Domain Sequence
AT1G01520	MYB-1R (MYB-related gene)	2			2	RENWTEQEHDKFLEALHL@@@@F-DRDWKKIKAFVGSKTVIQ@@@@IRSHAQKY
AT1G06180	R2R3		1	1	2	PWSAEEDRILINYISLHGHPNWRALPKLA@@@@GlLRCGKSCRLRWINYL
						RGNFTPHEEDTIISLHQLLGNR@@@@-WSAIAAKLPGRTDNEIKNVWHTHL
AT1G08810	R2R3		1	1	2	PWTPEEDIILVSYIQEHGPGNWRSVPTNT@@@@GlLRCSKSCRLRWTNYL
						RGNFTPHEEGMIIHLQALLGNK@@@@R-WASIASYLPQRTDNDIKNYWNTHL
AT1G09540	R2R3		1	1	2	WSPEEDEKLLTHITNHGHGCWSSVPKLA@@@@GLqRCGKSCRLRWINYL
						AFSPEEENLIVELHAVLG-NR@@@@WSQIASRLPGRTDNEIKNLWN
AT1G09770	Atypical MYB genes	0	1	1	2	GSAATRALLANYSQTPRQgmTPMRTPqRTPAgKGDAIMMEAENLARLRDSQTPLLGGENPELHPSDFTGVTPRKKEIQTPNPMLTPSMTpggaglTPRIGLTPSRDGSsfsMTPKGTPFRDELHIN---EDMDMHESAKLERQRREEARRSLRSGLTGLPQPKNEYQIVAQPPPEESEEPEEKIEE-DMSDRIAREKAEEEARQQALLKKRSKVLQRDLPRPPAASLAVIRnsllsadgDKSSVVPPTPIEVADKMVREELLQLLEHDNAKYPLDDKAEKKKgaknrtnrsasqVLAIDDFDENELQEADKMIKEEGKFLCVSMGHENKTLDDFVEAHNTCVNDLMYFPTRSAYELSSVAGNADKVAAFQEEMENVRKKMEEDEKKAEHMKAKYKTYTK…
						RSAYELSSVAGNADKVAAFQEEMENVRKKMEEDEKKAEHMKAKYKTYTKGHERRAETVWTQIEATLKQAEIGGTEVECFKALKRQEEMAASFRKKNLQEEviKQKETESKLQTRYGNMLAMVEKAEEIMVGFRAQALKKQEDVEDSHKLKEAKLATGEEE
						WKNTEDEILKAAVMKYGKNQWARISSLLVRKSAKQCKARWYEWL
						K@@@@TEWTREEDEKLLHLAKLLPT-QWRTIAP-IVGRTPSQCLERYEKLL
						MRIMIKGGVWKNTEDEILKAAVMKYGKNQWARISSLLVRKSAKQCKARWYEWLDPSIKK@@@@TEWTREEDEKLLHLAKLLPTQWRTIAPIVGRTPSQCLERYEKLLDAACTKDENydaaDDPRKLRPGEIDPNPEAKPARPDPVDMDEDEKEMLSEARARLANTRGKKAKRKAREKQLEEARRLASLQKRRELKAAGIDGRHRKRKRKGIDynaeipfeKRAPAGFYDTADEDR
AT1G13300	MYB-1R (MYB-related gene)	2			2	SSQLHRRFLNALQHLGGPH@@@@VATPKQIREFMKVDGLTNDEVKSHLQ@@@@KYR
AT1G14350	R2R3		3	2	5	TWSQE@@@@EDVILREQITLHGTEN@@@@WAIIASKFKDKSTRQCRRR@@@@WYTYL
						WSPEEDMLLCE@@@@AQRVFG-NRWTEIAKVVSGR@@@@TDNAVKNRFTTL
AT1G16490	R2R3		1	1	2	NFSAEEEDTIIKLHQSFG-NK@@@@WSKIASKLPGRTDNEIKNVWHTHL
						RGPWSHDEDLKLISFIHKNGHENWRSLPKQA@@@@GlLRCGKSCRLRWINYL
AT1G17950	R2R3		1	0	1	WRPAEDEKLRELVEQFGPHNWNAIAQKLSGRS@@@@GKSCRLRWFNQL
						PFTEEEEERLLASHRIHG-NRWSVIARFFPGRTDNAVKNHWH
AT1G18570	R2R3		1	1	2	EFTEDEERSIISLHALHG-NK@@@@WSAIARGLPGRTDNEIKNYWNTHI
						AWTPEEDQKLLSYLNRHGEGGWRTLPEKA@@@@GlKRCGKSCRLRWANYL
AT1G18710	R2R3		1	1	2	EWTAEEDQKLGAYINEHGVCDWRSLPKRAG@@@@LqRCGKSCRLRWLNYL
						RGKFTPQEEEEIIQLHAVLGNR@@@@-WAAMAKKMQNRTDNDIKNHWNSCL
AT1G18960	MYB-1R (MYB-related gene)	1			1	SFTSEDEDLIIKMHAAMGS@@@@-RWQLIAQHLPGKTEEEVKMFWNTKL
AT1G19000#	MYB-1R (MYB-related gene)	0			0	PWTENEHKRFLIGLQKVGKGDWKGISRNFVkSRTPTQVASHAQKY
AT1G19510#	MYB-1R (MYB-related gene)	0			0	SSSWTSKQNKMFERALAVYDKDTPDRWQNVAKAVGSKSAEEVKRHY
AT1G22640	R2R3		1	1	2	NFTEEEDELIIKLHSLLG-NK@@@@WSLIAGRLPGRTDNEIKNYWNTHI
						AWTKEEDQLLVDYIRKHGEGCWRSLPRAA@@@@GLqRCGKSCRLRWMNYL
AT1G25340	R2R3		1	1	2	TPQEQLLILELHSKWG-NR@@@@WSKISKYLPGRTDNDIKNYWRT
						KGPWTLEEDTLLTNYISHNGEGRWNLLAKSS@@@@GLkRAGKSCRLRWLNYL
AT1G25550	MYB-1R (MYB-related gene)	2			2	CWSPELHRRFLHALQQLGGSH@@@@VATPKQIRDLMKVDGLTNDEVKSHLQ@@@@KYRLH
AT1G26580¥	MYB-related gene				0	No significant domains
AT1G26780	R2R3		1	0	1	WRPAEDVKLKELVSIYGPQNWNLIAEKLQGRS@@@@GKSCRLRWFNQL
						AFTEEEEERLMQAHRLYG-NKWAMIARLFPGRTDNSVKNHWHVVM
AT1G34670	R2R3		1	1	2	PWTPEEDQKLIDYIHKHGHGSWRALPKLA@@@@dLNRCGKSCRLRWTNYL
						KFSAEEEQTILHLHSILG-NK@@@@WSAIATHLQGRTDNEIKNFWNTHL
AT1G35515	R2R3		1	1	2	AWTKEEDQRLIDYIRNHGEGSWRSLPKSV@@@@GlLRCGKSCRLRWINYL
						NFTDGEEQIIVKLHSLFG-NK@@@@WSLIAGKLPGRTDNEIKNYWNTHI
AT1G35516¥	MYB-related gene				0	No significant domains
AT1G43330¥	MYB-related gene				0	No significant domains
AT1G48000	R2R3		1	1	2	PWTVEEDMKLVSYISLHGEGRWNSLSRSA@@@@GlNRTGKSCRLRWLNYL
						RGDISLQEQFIILELHSRWGNR-@@@@WSKIAQHLPGRTDNEIKNYWRT
AT1G49010#	R2R3		0	0	0	TWSREEEKAFENAIALHcveeeiTEDQWNKMSSMVPSKALEEVKKHYQILLE
						GIPWTEEEHRLFLLGLDKFGKGDWRSISRNFVISRTPTQVASHAQKYF
AT1G49560	MYB-1R (MYB-related gene)	2			2	RRCWNPELHRRFVDALQQLGGPg@@@@vaTPKQIREHMQeeGLTNDEVKSHLQ@@@@KYR
AT1G56160	R2R3		1	1	2	PWSPQEDLTLITFIQKHGHQNWRSLPKLAG@@@@lLRCGKSCRLRWINYL
						NFSKKEEDAIIHYHQTLG-NK@@@@WSKIASFLPGRTDNEIKNVWNTHL
AT1G56650	R2R3		1	1	2	AWTTEEDSLLRQCINKYGEGKWHQVPVRA@@@@GlNRCRKSCRLRWLNYL
						NR@@@@WSLIAGRLPGRTANDVKNYWNTHL
AT1G57560	R2R3		1	1	2	WSPEEDEKLLNYITKHGHGCWSSVPKLA@@@@GLeRCGKSCRLRWINYL
						RGAFSSEEQNLIVELHAVLGNR@@@@-WSQIAARLPGRTDNEIKNLWNS
AT1G58220	MYB-1R (MYB-related gene)	1			1	KWSAEEDEELIAAVKRHGEGSWALISKEefEGERTASQLSQ@@@@RW
AT1G63910	R2R3		1	1	2	RFSPEEEKLIISLHGVVG-NR@@@@WAHIASHLPGRTDNEIKNYWNSWI
						WSPEEDEKLIRYITTHGYGCWSEVPEKA@@@@GLqRCGKSCRLRWINYL
AT1G66230	R2R3		1	0	1	EEKMVIDLHSQLG-NR@@@@WSKIASHLPGRTDNEIKNHWNTHI
						KGPWTAEEDRKLINFILTNGQCCWRAVPKLSGlLRCGKSCRLRWTNYL
AT1G66370	R2R3		1	1	2	TWTTEEDILLRQCIDKYGEGKWHRVPLRT@@@@GlNRCRKSCRLRWLNYL
						DEVDLVLRLHKLLGNR@@@@-WSLIAGRLPGRTANDVKNYWNTHL
AT1G66380	R2R3		1	1	2	AWTAEEDSLLRQCIGKYGEGKWHQVPLRA@@@@GlNRCRKSCRLRWLNYL
						RGKFSSDEVDLLLRLHKLLGNR@@@@-WSLIAGRLPGRTANDVKNYWNTHL
AT1G66390	R2R3		1	1	2	AWTAEEDSLLRLCIDKYGEGKWHQVPLRA@@@@GlNRCRKSCRLRWLNYL
						RGRLSNDEVDLLLRLHKLLGNR@@@@-WSLIAGRLPGRTANDVKNYWNTHL
AT1G68320	R2R3		1	1	2	TPQEQLLILELHSKWG-NR@@@@WSKIAQYLPGRTDNEIKNYWRT
						PWTLEEDTLLTNYILHNGEGRWNHVAKCA@@@@GlKRTGKSCRLRWLNYL
AT1G68670	MYB-1R (MYB-related gene)	2			2	RRCWSPELHRRFLNALQQLGGSH@@@@vatPKQIRDHMKvdGLTNDEVKSHLQ@@@@KYR
AT1G69560	R2R3		1	0	1	WRPAEDTKLKELVAVYGPQNWNLIAEKLQGRSG@@@@KSCRLRWFNQL
						AFTEEEEERLMQAHRLYG-NKWAMIARLFPGRTDNSVKNHWH
AT1G69580	MYB-1R (MYB-related gene)	2			2	RLKWTCDLHHKFIEAVNQLGGPN@@@@katPKGLMKVMeiPGLTLYHLKSHLQ@@@@KYR
AT1G71030	MYB-1R (MYB-related gene)	1			1	NFSKDEDDLILKLHALLG-N@@@@RWSLIAGRLPGRTDNEVRIHWETYL
AT1G73410	R2R3		1	0	1	WRPAEDEKLKDLVEQYGPHNWNAIALKLPGRSG@@@@KSCRLRWFNQL
						RNPFTEEEEERLLAAHRIHGNR-WSIIARLFPGRTDNAVKNHWH
AT1G74080	R2R3		1	1	2	EFSQDEEDSIINLHAIHG-NK@@@@WSAIARKIPRRTDNEIKNHWNTHI
						AWTQEEDQKLIAYVQRHGEGGWRTLPDKA@@@@GlKRCGKSCRLRWANYL
AT1G74430	R2R3		1	1	2	KFTPQEEEEIIKYHALLG-NR@@@@WAAIAKQMPNRTDNDIKNHWNSCL
						EWTAEEDRKLVVYINEHGLGEWGSLPKRAG@@@@LqRCGKSCRLRWLNYL
AT1G74650	R2R3		1	1	2	PWTPEEDIILVSYIQQHGPGNWRSVPANT@@@@GlLRCSKSCRLRWTNYL
						NFTQPEEKMIIHLQALLG-NR@@@@WAAIASYLPQRTDNDIKNYWNTHL
AT1G74840#	MYB-1R (MYB-related gene)	0			0	PWTEEEHKLFLLGLQRVGKGDWKGISRNfVKTRTSTQVASHAQKYF
AT1G75250¥	MYB-1R (MYB-related gene)				0	No significant Domain
AT1G79180	R2R3		1	1	2	NFTSEEEETIIKLHHNYG-NK@@@@WSKIASQLPGRTDNEIKNVWHTHL
						PWSPEEDIKLISFIQKFGHENWRSLPKQS@@@@GlLRCGKSCRLRWINYL
AT2G01060	MYB-1R (MYB-related gene)	2			2	RLRWTHELHERFVDAVAQLGGPD@@@@ratPKGVLRVMGvqGLTIYHVKSHLQ@@@@KYR
AT2G02820	R2R3		3	2	5	TWSPE@@@@EDDILRKQISLQGTEN@@@@WAIIASKFNDKSTRQCRRR@@@@WYTYL
						WSPEEDTLLCE@@@@AQRLFG-NRWTEIAKVVSGR@@@@TDNAVKNRFTTL
AT2G03500	MYB-1R (MYB-related gene)	2			2	RRCWSPDLHRRFVQALQMLGGSQ@@@@vatPKQIRELMKvdGLTNDEVKSHLQ@@@@KYR
AT2G06020	MYB-1R (MYB-related gene)	2			2	RLRWSSDLHDCFVNAVEKLGGPN@@@@KATPKSVKEAMEVEGIALHHVKSHLQ@@@@KFR
AT2G13960	MYB-1R (MYB-related gene)	2			2	WTPEE@@@@DETLRRAVEKYKGKRWKKI@@@@AEFFPERTQVQCLHRWQKVL
AT2G16720	R2R3		1	0	1	NFTHDEDELIIKLHSLLG-NK@@@@WSLIAARLPGRTDNEIKNYWNTHI
						AWTKEEDERLVSYIKSHGEGCWRSLPRAAGlLRCGKSCRLRWINYL
AT2G20400	MYB-1R (MYB-related gene)	2			2	RMRWTPELHEVFVDAVNQLGGSN@@@@eatPKGVLKHMKveGLTIFHVKSH@@@@LQKYR
AT2G23290*	R2R3				0	PWSPEEDDLLQSLVQKHGPRNWSLISKSIPGRSGKSCRLRWCNQL
						FTAEEDDTIILAHARFG-NKWATIARLLNGRTDNAIKNHWNSTL
AT2G25230	R2R3		0	1	1	AWSEEEDQILIEAHKVLGTK-WVEIAQQLPGRSDNNIKNHWNTTK
						NWTESEDI@@@@KLKEIMALGPKNKWTKVAKKFEGRTGKQCRERWYNH
AT2G26950	R2R3		1	0	1	PFTDEEEKRVLQLHAVLG-NKWSQMARE@@@@FPGRTDNEIKNFWN
						KSKWKPEEDRILKDYVIQYGDRTWTHVPKRTGLpHNPASCRFRWMNHL
AT2G26960	R2R3		0	1	1	PWTQAEDNLLIAYVDKHGDGNWNAVQNNSGlSRCGKSCRLRWVNHL
						AFTEKEEKRVIELHALLG-NKWARMAEE@@@@LPGRTDNEIKNFWNTRL
AT2G30420	MYB-1R (MYB-related gene)	1			1	SMTEQEEDLISRMYRLVGNR-@@@@WDLIAGRVVGRKANEIERYWIM
AT2G31180	R2R3		1	1	2	PWTPEEDQILINYIHLYGHSNWRALPKHA@@@@GlLRCGKSCRLRWINYL
						NFTPQEEQTIINLHESLG-NR@@@@WSAIAAKLPGRTDNEIKNVWHTHL
AT2G32460	R2R3		1	0	1	SFTPDEEKIIIDLHAKLG-NKWARMASQ@@@@LPGRTDNEIKNYWNT
						PWTTTEDAILTEYVRKHGEGNWNAVQKNSGlLRCGKSCRLRWANHL
AT2G36890	R2R3		1	1	2	RGPWSPEEDAKLKDYIEKQGTgGNWIALPHKA@@@@GLrRCGKSCRLRWLNYL
						HGDFTEEEDNIIYSLFASIGSR@@@@-WSVIAAHLQGRTDNDIKNYWNTKL
AT2G37630*	R2R3				0	RQRWSGEEDALLRAYVRQFGPREWHLVSERMNkplNRDAKSCLERWKNYL
						KGSLTEEEQRLVIRLQEKHGNK-WKKIAAEVPGRTAKRLGKWW
AT2G38090	R2R3		0	1	1	RGTKWTAEENKKFENALAFYDKDtpdRWSRVAAMLPGKTVGDVIKQYREL
						PWTEEEHR@@@@QFLMGLKKYGKGDWRNIARNFVtTRTPTQVASHAQKYF
AT2G39880	R2R3		0	1	1	PWLPEQDEALTRLVKMCGPRNWNLISRGIPGRSGKSCRLRWCNQL
						RKPFS@@@@DEEEHMIMSAQAVLGNK-WSVIAKLLPGRTDNAIKNHWNSNL
AT2G40260	MYB-1R (MYB-related gene)	2			2	RLRWTPELHICFLQAVERLGGPDr@@@@atPKLVLQLMNVKglSIAHVKSHLQ@@@@MYR
AT2G40970*	MYB-1R (MYB-related gene)				0	RLVWTPQLHKRFVDAVGHLGIKNavPKTIMQLMSveGLTRENVASHLQKYR
AT2G42660	MYB-1R (MYB-related gene)	1			1	RLRWTPDLHLSFVRAVQRLGGPDr@@@@atPKLVLEMMNLKglSIAHVKSHLQMYR
AT2G47190	R2R3		1	1	2	PWTEEEDAILVNFVSIHGDARWNHIARSS@@@@GlKRTGKSCRLRWLNYL
						TLEEQFMILKLHSLWG-NR@@@@WSKIAQYLPGRTDNEIKNYWRT
AT2G47210	R2R3		1	1	2	WTKEETDQLFEFCQNFDL-RFVVIADRFPvSRTVEELKDRYYS@@@@VNR
						ILAEAKRItEMRLAARRAEEPDVSANENAGLDKADGVVPGRSVSPTSNSQLPATAVAPSTLTMADYASTLASLRMLHVYLrtygleqmvqaaSSAVGLRTIKRVEQTLQDLGVNLKPkVPTKTVCDEHLELRKEILTLLNLQKQLQYKESEGSSHREGSYAAMP
AT2G47460	R2R3		1	1	2	TPEEEELVVKLHSTLG-NR@@@@WSLIAGHLPGRTDNEIKNYWNSHL
						RGRWTAEEDQILSNYIQSNGEGSWRSLPKNA@@@@GLkRCGKSCRLRWINYL
AT3G01140	R2R3		1	1	2	PWTPEEDQKLLAYIEEHGHGSWRSLPEKA@@@@GLqRCGKSCRLRWTNYL
						KFTVQEEQTIIQLHALLG-NR@@@@WSAIATHLPKRTDNEIKNYWNTHL
AT3G01530	R2R3		1	1	2	TEEEQLLIIQLHAKLG-NR@@@@WSKIAKHLPGRTDNEIKNFWRT
						KGPWTMEEDFILFNYILNHGEGLWNSVAKAS@@@@GLkRTGKSCRLRWLNYL
AT3G02940	R2R3		0	1	1	PWTPEEDQKLINHIRKHGHGSWRALPKQAGlNRCGKSCRLRWTNYL
						NFTAEEEQTIINLHSLLG-NK@@@@WSSIAGHLPGRTDNEIKNYWNTHI
AT3G04030	MYB-1R (MYB-related gene)	2			2	RLKWTPDLHERFIEAVNQLGGAD@@@@katPKTIMKVMgiPGLTLYHLKSHLQ@@@@KYR
AT3G06490	R2R3		1	1	2	PWTAEEDFKLMNYIATNGEGRWNSLSRCA@@@@GLqRTGKSCRLRWLNYL
						RGNITLEEQLLILELHSRWGNR-@@@@WSKIAQYLPGRTDNEIKNYWRT
AT3G08500	R2R3		1	0	1	SFSPQEEDLIFHLHSILG-NR@@@@WSQIATRLPGRTDNEIKNFWNSTL
						WSPDEDEKLIRYMLTNGQGCWSDIARNAGlLRCGKSCRLRWINYL
AT3G09230	R2R3		0	1	1	PWSKEEDDVLSELVKRLGARNWSFIARSIPGRSGKSCRLRWCNQL
						SFT@@@@EVEDQAIIAAHAIHG-NKWAVIAKLLPGRTDNAIKNHWN
AT3G09370	R1R2R3	2	2	1	5	PWTHE@@@@EDEKIVELVEKYGPAKWSIIAQSLPGRIGKQCRER@@@@WHNHL
						WTPEE@@@@DETLRQAVDTFKGKSWKNI@@@@AKSFPDRTEVQCLHRWQKVL
						AWTTEEEVALMNAHRSHG-NKWAEIAKVLPGR@@@@TDNAIKNHWNSSL
AT3G09600	MYB-1R (MYB-related gene)	2			2	RESWTEEEHDKFLEALQL@@@@F-DRDWKKIEDFVGSKTVIQ@@@@IRSHAQKY
AT3G10113	MYB-1R (MYB-related gene)	1			1	KWSEEEHDRFLEAIKLYGRG-WRQIQ@@@@EHIGTKTAVQIRSHAQKFF
AT3G10580	MYB-1R (MYB-related gene)	1			1	PWSPEEHR@@@@LFLDGLNKYGKGDWKSISREcVTSRSPMQVASHAQKYF
AT3G10585¥	MYB-related gene				0	No significant Domain
AT3G10590	R2R3	1			1	NPWTEEEHR@@@@LFLQGLKKYGEGASTLTStNFVKTKTPRQVSSHAQYYK
						SPRWTEDDNRRFKSALSQFPPDNKRLVNVAQHLPKPLEEVKYYYEKLV
AT3G10595#	R2R3		0	0	0	ENSWTTEENEMFKDALVMFTAFLLTRFESVAEYVDRSVDDVKEHYKELV
						RTIWTKETHEWFLIGLDRFGKDWRKIAVLLDCKSPIQVEIYAENFY
AT3G10760*	MYB-1R (MYB-related gene)	0			0	RLVWTPQLHKRFVDAVAHLGIKNAVPKTIMQLMSVDGLTRENVASHLQKY
AT3G11280	R2R3		1	0	1	PWTEEEHR@@@@RFLLGLLKYGKGDWRNISRNfVVSKTPTQVASHAQKY
						GSWTKEENKMFERALAIYaedSPDRWFKVASMIPGKTVFDVMKQYSKL
AT3G11440	R2R3		1	0	1	AFSQEEEQLIVEMHAKMG-NKWAQMAEH@@@@LPGRTDNEIKNYWNT
						PWTSTEDGILIDYVKKHGEGNWNAVQKHTSLaRCGKSCRLRWANHL
AT3G12720	R2R3		0	1	1	SFNEEEEQIIIDVHRILG-NKWAQIAKHLPGRTDNEVKNFWN
						WSPEEDEKLLRYITTHGHPSWSSVPKLAG@@@@LqRCGKSCRLRWINYL
AT3G12730	MYB-1R (MYB-related gene)	2			2	RLRWTTELHERFVDAVTHLGGPE@@@@katPKTIMRVMGVKglTLYHLKSHLQ@@@@KFR
AT3G12820	R2R3		1	1	2	NFTKEEEDTIIHLHQAYG-NK@@@@WSKIASNFPGRTDNEIKNVWNTHL
						RGPWSDEESERLRSFILKNGHQNWRSLPKLAG@@@@LmRCGKSCRLRWINYL
AT3G13040	MYB-1R (MYB-related gene)	2			2	RMRWTPELHESFVKAVIKLEGPE@@@@katPKAVKKLMNveGLTIYHVKSHLQ@@@@KYR
AT3G13540	R2R3		1	0	1	TSDEEDLILRLHRLLG-NR@@@@WSLIAGRIPGRTDNEIKNYWNTHL
						PWTVEEDEILVSFIKKEGEGRWRSLPKRAGlLRCGKSCRLRWMNYL
AT3G13890	R2R3		1	1	2	WSPEEDEKLINYINSYGHGCWSSVPKHAGTythihgfc@@@@lqRCGKSCRLRWINYL
						SFSPQEAALIIELHSILG-NR@@@@WAQIAKHLPGRTDNEVKNFWN
AT3G16350#	MYB-1R (MYB-related gene)	0			0	PWTEEEHRLFLVGLQKLGKGDWRGISRnYVTSRTPTQVASHAQKYF
AT3G18100	Atypical MYB genes	1			1	EWTAEEDDQLRTAVELFGEKDWQSVANVLKGRTGTQCSNR@@@@WKKSL
						KWTEEEDEKLREAIAEHGY-SWSKVATNLSCRTDNQCLRRWKRL
						TWSLEEDKRVKVAVTLFGSQNWHKISQFVPGRTQTQCRERWLNCL
						NHGPWTAAEDKNLLRTIEQTSLTDWVDIAVSLGtNRTPFQCLARYQRSLNP
AT3G23250	R2R3		1	0	1	NFTKEEEDAIISLHQILG-NR@@@@WSAIAAKLPGRTDNEIKNVWHTHL
						PWTPEEDQILVSFILNHGHSNWRALPKQAGlLRCGKSCRLRWMNYL
AT3G24120	MYB-1R (MYB-related gene)	2			2	RLRWTTELHERFVDAVTQLGGPD@@@@katPKTIMRTMGVKglTLYHLKSHLQ@@@@KFR
AT3G24310	R2R3		0	1	1	PWTAEEDRLLIDYVQLHGEGRWNSVARLAGlKRNGKSCRLRWVNYL
						TPHEETIILELHAKWG-NR@@@@WSTIARSLPGRTDNEIKNYWRTHF
AT3G25790	MYB-1R (MYB-related gene)	2			2	RRCWSQELHRRFLNALKQLGGPH@@@@VATPKQIRDIMKVDGLTNDEVKSHLQ@@@@KY
AT3G27785	R2R3		1	0	1	KGQWTPEEDK@@@@LLVQLVDLHGTKKWSQIAKMLQGRVGKQCRERWHNHL
						EEDIILIKAHKEIG-NRWAEIARKLPGRTENTIKNHWNATK
AT3G27810	R2R3		1	1	2	TPEEQLIIMELHAKWG-NR@@@@WSKIAKHLPGRTDNEIKNFWRT
						PWTMEEDLILINYIANHGDGVWNSLAKSAG@@@@lKRTGKSCRLRWLNYL
AT3G27920	R2R3		1	1	2	NFTEQEEDLIIRLHKLLG-NR@@@@WSLIAKRVPGRTDNQVKNYWNTHL
						WTVEEDNILMDYVLNHGTGQWNRIVRKT@@@@GlKRCGKSCRLRWMNYL
AT3G28470	R2R3		1	1	2	WTEEEDAKILAYVAIHGVGNWSLIPKK@@@@AGlNRCGKSCRLRWTNYL
						SFSTQEEELIIECHRAIGS-R@@@@WSSIARKLPGRTDNDVKNHWNTKL
AT3G28910	R2R3		1	1	2	PWTPEEDIILVTYIQEHGPGNWRAVPTNT@@@@GlLRCSKSCRLRWTNYL
						NFTEHEEKMIVHLQALLG-NR@@@@WAAIASYLPQRTDNDIKNYWNTHL
AT3G29020	R2R3		1	0	1	WRISEDTQLMELVSVYGPQNWNHIAESMQGRT@@@@GKSCRLRWFNQL
						KRAFSDEEEERLLAAHRAFGNK-WAMIAKLFNGRTDNALKNHWHVLM
AT3G30210	R2R3		1	1	2	PWTLEEDKLLAEYVTSHGEGRWSTVAKCA@@@@GlNRSGKSCRLRWVNYL
						TPQEEGIILELHSLWG-NK@@@@WSTIARYLPGRTDNEIKNYWRTH
AT3G46130	R2R3		1	1	2	KMTPQEERLVLELHAKWG-NR@@@@WSKIARKLPGRTDNEIKNYWRTHM
						PWTEQEDILLVNFVHLFGDRRWDFIAKVS@@@@GlNRTGKSCRLRWVNYL
AT3G47600	R2R3		1	1	2	PWTPEEDIILVSYIQEHGPGNWRSVPTHT@@@@GlRRCSKSCRLRWTNYL
						NFTEHEEKMILHLQALLG-NR@@@@WAAIASYLPERTDNDIKNYWNTHL
AT3G48920	R2R3		1	1	2	FTKQEETILLSLHSMLG-NK@@@@WSQISKFLPGRTDNEIKNYWHSNL
						WSPEEDEKLRSHVLKYGHGCWSTIPLQA@@@@GLqRNGKSCRLRWVNYL
AT3G49690	R2R3		1	1	2	KGPWSPEEDAKLKSYIENSGTgGNWIALPQKI@@@@GLkRCGKSCRLRWLNYL
						HGGFSEEEENIICSLYLTIGSR-@@@@WSIIAAQLPGRTDNDIKNYWNTRL
AT3G50060*	R2R3				0	PWSQEEDEQLRRMVEKYGPRNWSAISKSIPGRSGKSCRLRWCNQL
						PWSEDETIVTARAQFG-NKWATIARLLNGRTDNAVKNHWNSTL
AT3G53200	R2R3		1	1	2	PMSQEEERIIFQLHALWG-NK@@@@WSKIARRLPGRTDNEIKNYWRTH
						RGPWLEEEDERLVKVISLLGERRWDSLAIVS@@@@GLkRSGKSCRLRWMNYL
AT3G55730	R2R3		0	1	1	PWSTEEDAVLTKLVRKLGPRNWSLIARGIPGRSGKSCRLRWCNQL
						PFS@@@@DEEDRMIISAHAVHG-NKWAVIAKLLTGRTDNAIKNHWNSTL
AT3G61250	R2R3		1	1	2	PFTADEEKLVIQLHAILG-NR@@@@WAAIAAQLPGRTDNEIKNLWNTHL
						PWTPEEDEVLVAHIKKNGHGSWRTLPKLA@@@@GlLRCGKSCRLRWTNYL
AT3G62610	R2R3		1	1	2	TPEEEDVIVKLHSTLGT-R@@@@WSTIASNLPGRTDNEIKNYWNSHL
						KGRWTAEEDRTLSDYIQSNGEGSWRSLPKNAG@@@@LkRCGKSCRLRWINYL
AT4G00540	R1R2R3	2	2	1	5	AWKKE@@@@EDELLSELVKDYMENDrppWSKISKELPGRIGKQCRER@@@@WHNHL
						WTAEE@@@@DQILTNVVKKYQGRNWKRI@@@@AECLPGseenrRNDVQCQHRWLKVL
						PWTREEELILVQAQRGNG-NKWAEIAKLLPGR@@@@TENNIKNHWN
AT4G01280	MYB-1R (MYB-related gene)	2			2	RENWTDQEHDKFLEALHL@@@@F-DRDWKKIEAFVGSKTVVQ@@@@IRSHAQKY
AT4G01680	R2R3		1	1	2	WSPEEDEKLLRYITKYGHGCWSSVPKQA@@@@GLqRCGKSCRLRWINYL
						AFSQDEENLIIELHAVLG-NR@@@@WSQIAAQLPGRTDNEIKNLWNSCL
AT4G04580	MYB-related gene	2			2	RMHWTDDLDIRFIQVIEKLGGEE@@@@satPKRILSLMGVRdlTISHVKSHLQ@@@@MYR
AT4G05100	R2R3		1	1	2	PWTPEEDQKLIDYINIHGYGNWRTLPKNA@@@@GLqRCGKSCRLRWTNYL
						RFSFEEEETIIQLHSIMG-NK@@@@WSAIAARLPGRTDNEIKNYWNTHI
AT4G09450	MYB-1R (MYB-related gene)	1			1	PWSEEEQR@@@@LFLEGLNKFGKGDWKNISRYcVKSRTSTQVASHAQKYF
AT4G09460	R2R3		1	0	1	NFTDDEDQIIIKLHSLLG-NK@@@@WSLIAGRLPGRTDNEIKNYWNTHI
						AWTKEEDQRLVDYIRNHGEGCWRSLPKSAGlLRCGKSCRLRWINYL
AT4G12350	R2R3		0	1	1	KGPWTAEEDKKLINFILTNGHCCWRALPKLAGLRRCGKSCRLRWTNYL
						RGLLSDAEEQLVIDLHALLGNR@@@WSKIAARLPGRTDNEIKNHWNTHI
AT4G13480	R2R3		1	1	2	PWTAEEDRLLIEYVRVHGEGRWNSVSKLA@@@@GlKRNGKSCRLRWVNYL
						TPHEESIILELHAKWG@@@@-NRWSTIARSLPGRTDNEIKNYWRTHF
AT4G17785	R2R3		1	0	1	KFSDGEESTIVRLHALLG-NK@@@@WSKIAGHLPGRTDNEIKNYWNTHM
						PWLPEEDDKLTAYINENGYGNWRSLPKLAGlNRCGKSCRLRWMNYL
AT4G18770	R2R3		1	0	1	WTAEEDR@@@@VLIQLVEKYGLRKWSHIAQVLPGRIGKQCRERWHNHL
						TWSEEEDRVLIEFHKEIG-NKWAEIAKRLPGRTENSIKNHWNATK
AT4G21440	R2R3		1	1	2	PWTSEEDQKLVDYIQKHGYGNWRTLPKNA@@@@GLqRCGKSCRLRWTNYL
						RFSFEEEETIIQLHSFLG-NK@@@@WSAIAARLPGRTDNEIKNFWNTHI
AT4G22680	R2R3		1	0	1	SHDEEQLVIDLHANLG-NK@@@@WSKIASRLPGRTDNEIKNHWNTHI
						KGPWTVEEDKKLINFILTNGHCCWRALPKLAGLrRCGKSCRLRWTNYL
AT4G25560	R2R3		1	1	2	KGLWSPEEDEKLRSFILSYGHSCWTTVPIKA@@@@GLqRNGKSCRLRWINYL
						RDMISAEEEETILTFHSSLGNK-@@@@WSQIAKFLPGRTDNEIKNY
AT4G26930	R2R3		1	0	1	SFTPEEERLIIQLHSQLG-NKWARMAAQ@@@@LPGRTDNEIKNYWNTRL
						PWTVAEDETLAAYVREYGEGNWNSVQKKtWLARCGKSCRLRWANHL
AT4G28110	R2R3		1	1	2	PWTAEEDQKLIDYIRFHGPGNWRTLPKNA@@@@GlHRCGKSCRLRWTNYL
						RFSFEEEETIIQLHSVMG-NK@@@@WSAIAARLPGRTDNEIKNHWNTHI
AT4G32730	R1R2R3	2	2	1	5	PWSKE@@@@EDNTIIDLVEKYGPKKWSTISQHLPGRIGKQCRER@@@@WHNHL
						WTPEE@@@@DEVLCKAVERFQGKNWKKI@@@@AECFKDRTDVQCLHRWQKVL
						AWTQEEELTLIRAHQIYG-NKWAELMKFLPGR@@@@SDNSIKNHWN
AT4G33450	R2R3		1	0	1	WRPVEDDNLRQLVEQYGPKNWNFIAQHLYGRS@@@@GKSCRLRWYNQL
						PFTEEEEERLLKAHRIQG-NRWASIARLFPGRTDNAVKNHFH
AT4G34990	R2R3		1	0	1	NFTLEEDDLIIKLHSLLG-NK@@@@WSLIATRLPGRTDNEIKNYWNTHV
						AWTKEEDDKLISYIKAHGEGCWRSLPRSAGLqRCGKSCRLRWINYL
AT4G36570#	MYB-1R (MYB-related gene)	0			0	SASWTRKENKLFERALATYDQDTPDRWHNVARAVGGKSAEEVRRHYEPPH
AT4G37180	MYB-1R (MYB-related gene)	2			2	RRRWSQELHRKFVDALHRLGGPQ@@@@vatPKQIRDLMKvdGLTNDEVKSHLQ@@@@KYR
AT4G37260*	R2R3				0	PWSPEEDDLLQRLVQKHGPRNWSLISKSIPGRSGKSCRLRWCNQL
						AFSQEEDETIIRAHARFG-NKWATISRLLNGRTDNAIKNHWNSTL
AT4G37780	R2R3		1	1	2	KGPWSTEEDAVLKSYIEKHGTGnNWISLPQRI@@@@GiKRCGKSCRLRWLNYL
						HGGFTDEEDYIICSLYITIGSR-@@@@WSIIASQLPGRTDNDIKNYWNTRL
AT4G38620	R2R3		1	0	1	NFTEEEDELIIKLHSLLG-NK@@@@WSLIAGRLPGRTDNEIKNYWNTHI
						AWTKEEDERLVAYIKAHGEGCWRSLPKAAGlLRCGKSCRLRWINYL
AT5G01200	R2R3		1	0	1	PWTEDEHL@@@@RFLMGLKKYGKGDWRNIAKsFVTTRTPTQVASHAQKYF
						WTAEENKRFEKALAYLDDKDnlesWSKIADLIPGKTVADVIKRY
AT5G02320	R1R2R3	2	2	1	5	PWTQ@@@@EEDDKIVELVKKYGPAKWSVIAKSLPGRIGKQCRER@@@@WHNHL
						WTPEE@@@@DETLRRAVEKYKGKRWKKI@@@@AEFFPERTEVQCLHRWQKVL
						AWTVEEESALMNSHRMYG-NKWAEIAKVLPGR@@@@TDNAIKNHWNSSL
AT5G04760	R2R3		1	0	1	PWTENEHK@@@@LFLIGLKRYGKGDWRSISRNvVVTRTPTQVASHAQKY
						WTRSEDKMFEQALVLFPEgspNRWERIADQL-HKSAGEVREHYEVLVH
AT5G05090*	MYB-1R (MYB-related gene)				0	RLVWTPQLHKRFVDAVAHLGIKNavPKTIMQLMSvdGLTRENVASHLQKYR
AT5G05790	R2R3		1	0	1	PWTEEEHR@@@@RFLLGLLKYGKGDWRNISRNfVGSKTPTQVASHAQKY
						SWTKEENKKFERALAVYaddTPDRWFKVAAMIPGKTISDVMRQYSKL
AT5G06100	R2R3		1	0	1	AFSQEEEQLIVELHAKMG-NRWARMAAH@@@@LPGRTDNEIKNYWNT
						PWSSAEDDILIDYVNKHGEGNWNAVQKHTSlFRCGKSCRLRWANHL
AT5G06800	MYB-1R (MYB-related gene)	1			1	RIRWTQDLHEKFVECVNRLGGAD@@@@katPKAILKRMdsDGLTIFHVKSHLQKYR
AT5G07690	R2R3		1	1	2	AWTAEEDKKLISYIHEHGEGGWRDIPQKA@@@@GlKRCGKSCRLRWANYL
						EFSYEEEQIIIMLHASRG-NK@@@@WSVIARHLPKRTDNEIKNYWNTHL
AT5G07700	R2R3		1	1	2	AWTTEEDKKLISYIHDHGEGGWRDIPEKAGlKR@@@@CGKSCRLRWTNYL
						EFSYEEEQIIIMLHASRG-NK@@@@WSVIARHLPKRTDNEVKNYWNTHL
AT5G08520	R2R3		1	0	1	AWTEDEHR@@@@LFLLGLDKYGKGDWRSISRNfVVTRTPTQVASHAQKYF
						WSREDDIAFERALAnntDESEERWEKIAADVPGKSVEQIKEHYELLV
AT5G10280	R2R3		1	1	2	PWTPDEDEKLVNYVQKHGHSSWRALPKLA@@@@GlNRCGKSCRLRWTNYL
						RFSPDEEQTILNLHSVLG-NK@@@@WSTIANQLPGRTDNEIKNFWNTHL
AT5G11050	R2R3		1	0	1	WTADED@@@@RKLIKLVMQHGERKWAVISEKLEGRAGKQCRERWHNHL
					0	SWSEEEERLLVEAHTRIG-NKWAEIAKLIQGRTENSIKNHWNATK
AT5G11510	R1R2R3	2	2	1	5	PWTKE@@@@EDEMIVQLIEKYGPKKWSTIARFLPGRIGKQCRER@@@@WHNHL
						WTAEE@@@@DEILRKAVHSFKGKNWKKI@@@@AEYFKDRTDVQCLHRWQKVL
						AWTQEEELLLIRAHQIYG-NRWAELTKFLPGR@@@@SDNGIKNHWH
AT5G12870	R2R3		1	0	1	AFSPQEEDLIIRFHSILG-NR@@@@WSQIAARLPGRTDNEIKNFWNSTI
						KGLWSPEEDSKLMQYMLSNGQGCWSDVAKNAGLqRCGKSCRLRWINYL
AT5G14340	R2R3		1	1	2	RGGFTDAEEDRIMELHSQLGNR-@@@@WSKIASHFSGRTDNEIKNHWNT
						RGPWTIEEDHRLMNFILNNGIHCWRIVPKLA@@@@GlLRCGKSCRLRWINYL
AT5G14750	R2R3		1	1	2	NFTEQEEDLIIRLHKLLG-NR@@@@WSLIAKRVPGRTDNQVKNYWNTHL
						WTVEEDKILMDYVKAHGKGHWNRIAKKT@@@@GlKRCGKSCRLRWMNYL
AT5G15310	R2R3		1	1	2	PWTPEEDQKLLAYIEEHGHGSWRSLPEKA@@@@GlHRCGKSCRLRWTNYL
						KFNLQEEQTIIQLHALLG-NR@@@@WSAIATHLPKRTDNEIKNYWNTHL
AT5G16600	R2R3		1	1	2	SEYEEQKVINLHAQLG-NR@@@@WSKIASHLPGRTDNEIKNHWNTHI
						KGPWTIEEDKKLINFILTNGHCCWRALPKLSG@@@@lLRCGKSCRLRWINYL
AT5G16770	R2R3		0	1	1	PWTQEEDDKLIDHIQKHGHGSWRALPKQAGlNRCGKSCRLRWTNYL
						NFTEEEEQTIINLHSLLG-NK@@@@WSSIAGNLPGRTDNEIKNYWNTHL
AT5G17300	MYB-1R (MYB-related gene)	1			1	RERWTDEEHKKFVEALKLYG-RAWRRIE@@@@EHVGSKTAVQIRSHAQK
AT5G17800	R2R3		1	0	1	WRPTEDAKLKELVAQFGPQNWNLISNHLLGRS@@@@GKSCRLRWFNQL
						AFTEEEEFRLLAAHRAYG-NKWALISRLFPGRTDNAVKNHWH
AT5G18240	MYB-1R (MYB-related gene)	2			2	RLKWTPDLHERFVEAVNQLGGGD@@@@katPKTIMKVMgiPGLTLYHLKSHLQ@@@@KYR
AT5G23000	R2R3		1	1	2	FSEEEDRIIFSLFAAIGS-R@@@@WSIIAAHLPGRTDNDIKNYWNTKL
						RGPWSPEEDSKLRDYIEKYGNgGNWISFPLKA@@@@GLrRCGKSCRLRWLNYL
AT5G23650	R2R3		0	1	1	SWSKDDDIAFEKALAIYNDKteiRWKKIATVVPGKTLEQVIEHYN
						PWKPFEHR@@@@QFLHGLKKYGKGDWRSISRHcVVTRTSTQVASHAQKY
AT5G26660	R2R3		1	1	2	WSPEEDEKLLNYITRHGHGCWSSVPKLA@@@@GLqRCGKSCRLRWINYL
						AFSQDEESLIIELHAALG-NR@@@@WSQIATRLPGRTDNEIKNFWNSCL
AT5G29000	MYB-1R (MYB-related gene)	2			2	RMRWTPELHEAFVEAVNQLGGSE@@@@ratPKAVLKLLnnPGLTIYHVKSHLQ@@@@KYR
AT5G35550	R2R3		1	1	2	SSDEEELIIRLHNLLG-NR@@@@WSLIAGRLPGRTDNEIKNHWNSNL
						RGAWTDHEDKILRDYITTHGEGKWSTLPNQA@@@@GLkRCGKSCRLRWKNYL
AT5G39700	R2R3		1	0	1	WTLSEDLKLKELVAVFGPQNWKFIGEKMEPRT@@@@SLSCRQRWFNQL
						NFTDEEEEKLLRAHILYG-NKWSKIAKLFNRRTDHAVKNHWHSLM
AT5G40330	R2R3		1	1	2	NFTDQEEDLIIRLHKLLG-NR@@@@WSLIAKRVPGRTDNQVKNYWNTHL
						WTVEEDKILMDYVRTHGQGHWNRIAKKT@@@@GlKRCGKSCRLRWMNYL
AT5G40350	R2R3		1	1	2	TPEEQLTIMELHAKWG-NR@@@@WSKIAKHLPGRTDNEIKNFWRT
						PWTMEEDLILINYIANHGEGVWNSLAKSAG@@@@lKRTGKSCRLRWLNYL
AT5G40360	R2R3		1	0	1	WTPTEDE@@@@LLVRMVKSKGTKNWTSIAKMFQGRVGKQCRERWHNHL
						WSEEEDQILIEVHKIVG-NKWTEIAKRLPGRSENIVKNHWNATK
AT5G40430	R2R3		1	0	1	RWTESEDI@@@@KLKEMVA-LEPKKWTKVAKHFEGRTPKQCRERWHNH
						KTTWSEEEDQILIEVHKVIGAK-WIQISEQLPGRSYNNVKNHWNTTK
AT5G41020¥	MYB-related gene				0	No conserved domains
AT5G45420#	R2R3		0	0	0	TKDWTAEEIEILKKQLIKHPAGKPgRWETVASAFGGRYKTENVIKKAKEIG
						KEIWSNGEDIALLNALKAFPKEAaMRWEKIAAAVPGKSKAACMKRVTELK
AT5G47290¥	MYB-related gene				0	No conserved domains
AT5G47390#	MYB-1R (MYB-related gene)	0			0	PWTEEEHRMFLLGLQKLGKGDWRGISRnYVTTRTPTQVASHAQKYF
AT5G49330	R2R3		1	1	2	TSDEEEIIVKLHSLLG-NR@@@@WSLIATHLPGRTDNEIKNYWNSHL
						RGRWTAEEDEILTKYIQTNGEGSWRSLPKKAG@@@@lLRCGKSCRLRWINYL
AT5G49620	R2R3		1	1	2	PWTVEEDLELINYIASHGEGRWNSLARCA@@@@ElKRTGKSCRLRWLNYL
						NR@@@@WSKIAQYLPGRTDNEIKNYWRT
AT5G52260	R2R3		1	1	2	SFSEEEEETILTLHSSLG-NK@@@@WSRIAKYLPGRTDNEIKNYWHSYL
						KGLWSPEEDQKLKSFILSRGHACWTTVPILA@@@@GLqRNGKSCRLRWINYL
AT5G52600	R2R3		1	1	2	SMSPQEQDLIIRMHKLLG-NR@@@@WSLIAGRLPGRTDNEVKNYWNTHL
						WKPEEDMILKSYVETHGEGNWADISRRS@@@@GlKRGGKSCRLRWKNYL
AT5G52660	MYB-1R (MYB-related gene)	2			2	RESWTEPEHDKFLEALQL@@@@F-DRDWKKIEAFIGSKTVIQ@@@@IRSHAQKY
AT5G54230	R2R3		1	1	2	PWTPEEDEKLVGYIQTHGPGKWRTLPKNA@@@@GlKRCGKSCRLRWTNYL
						EFSLQEEETIIQLHRLLG-NK@@@@WSAIAIHLPGRTDNEIKNYWNTHI
AT5G55020	R2R3		1	0	1	SFTGDEERLIIQLHAQLG-NKWARMAAQ@@@@LPGRTDNEIKNYWNTRL
						PWTAAEDEILAAYVRENGEGNWNAVQKNTGLaRCGKSCRLRWANHL
AT5G56110	R2R3		1	1	2	WTPEEDNKLASYIAQHGTRNWRLIPKNA@@@@GLqRCGKSCRLRWTNYL
						HGQFSEAEEHIIVKFHSVLGNR@@@@-WSLIAAQLPGRTDNDVKNYWNTKL
AT5G57620	R2R3		1	1	2	KGPWSPEEDVKLKDYIDKYGTgGNWIALPQKIG@@@@LkRCGKSCRLRWLNYL
						HGGFSEEEDRIILSLYISIGSR@@@@-WSIIAAQLPGRTDNDIKNYWNT
AT5G58850	R2R3		1	0	1	WTAEED@@@@RKLIRLVRQHGERKWAMISEKLEGRAGKQCRERWHNHL
						WSEEEERVLVESHMRIG-NKWAEIAKLIPGRTENSIKNHWNATK
AT5G58900	R2R3		1	0	1	PWTEEEHK@@@@LFLMGLKKYGKGDWRNISRNFViTRTPTQVASHAQKYF
						TWTAAENKAFENALAVYDDNtpdRWQKVAAVIPGKTVSDVIRQYNDL
AT5G59570*	MYB-1R (MYB-related gene)				0	RLVWTPQLHKRFVDVVAHLGIKNavPKTIMQLMNveGLTRENVASHLQKYR
AT5G59780	R2R3		1	1	2	KGPWTEQEDILLVNFVHLFGDRRWDFVAKVSGL@@@NRTGKSCRLRWVNYL
						MTPQEERLVLELHAKWG-NR@@@@WSKIARKLPGRTDNEIKNYWRTHM
AT5G60890	R2R3		1	1	2	EFSPEEDDTIIKLHALKG-NK@@@@WAAIATSLAGRTDNEIKNYWNTNL
						AWTPEEDQKLIAYLHLHGEGGWRTLPEKA@@@@GlKRCGKSCRLRWANYL
AT5G61420	R2R3		1	1	2	KGAWTTEEDKKLISYIHDHGEGGWRDIPQKA@@@@GLKRRTDNEIKNYWNTHL
						LHASRGNK-@@@@WSVIARHLPRRTDNEIKNYWNTHL
AT5G61620#	MYB-1R (MYB-related gene)	0			0	PWTEEEHRNFLIGLNKLGKGDWRGIAKsFVSTRTPTQVASHAQKYF
AT5G62320	R2R3		1	0	1	FTEEEIQLVIDLHARLG@@@@-NRWSKIAVELPGRTDNDIKNYWNTHI
						KGPWTVEEDGKLVDFLRARGNCggggggwCWRDVPKLAGLRrCGKSCRLRWTNYL
AT5G62470#	R2R3		0	0	0	PWTPEEDIILVSYIQEHGPGNWRSVPTHTGLRCSKSCRLRWTNYL
						NFTEHEEKTIVHLQALLG-NRWAAIASYLPERTDNDIKNYWNTHL
AT5G65230	R2R3		1	1	2	KFSAEEEETILNLHAVLG-NK@@@@WSMIASHLPGRTDNEIKNFWNTHL
						PWLPEEDDKLINYIHKHGHSSWSALPKLA@@@@GlNRCGKSCRLRWTNYL
AT5G65790	R2R3		1	1	2	KGPWSPEEDAKLKDYIENSGTgGNWIALPQKI@@@@GLrRCGKSCRLRWLNYL
						HGGFSEEEDNIICNLYVTIGSR-@@@@WSIIAAQLPGRTDNDIKNYWNT
AT5G67300*	R2R3				0	PWSPEEDEQLRRLVVKYGPRNWTVISKSIPGRSGKSCRLRWCNQL
						PFSAEEDETIARAHAQFG-NKWATIARLLNGRTDNAVKNHWNSTL
						# Intron Positioned Out of Domain
						* Intron less genes
						¥ No Significant Domain Found
						@@@@ Intron Position

## Sheet: Genomic Distribution
INTRON DISTRIBUTION ON GENOMIC SEQUENCES (RICE)						INTRON DISTRIBUTION ON GENOMIC SEQUENCES (ARABIDOPSIS)
TIGR Gene ID	No. of introns in genomic region	N-Terminal	Mid-Terminal	C-Terminal		TAIR Gene ID	No. of introns in genomic region	N-Terminal	Mid-Terminal	C-Terminal
LOC_Os01g03720	2	2	0	0		AT1G01520	7	2	2	3
LOC_Os01g04930	1	0	1	0		AT1G06180	2	1	1	0
LOC_Os01g06320	6	1	3	2		AT1G08810	2	1	1	0
LOC_Os01g07450	1	0	1	0		AT1G09540	2	1	1	0
LOC_Os01g08160	3	1	2	0		AT1G09770	3	1	0	2
LOC_Os01g09280	2	1	0	1		AT1G13300	4	1	2	1
LOC_Os01g09590	2	1	1	0		AT1G14350	9	4	4	1
LOC_Os01g11200	2	1	1	0		AT1G16490	2	1	1	0
LOC_Os01g12700	5	2	2	1		AT1G17950	2	1	1	0
LOC_Os01g12860	9	2	3	4		AT1G18570	2	1	1	0
LOC_Os01g13740	5	1	1	3		AT1G18710	2	0	1	1
LOC_Os01g18240	2	2	0	0		AT1G18960	2	1	1	0
LOC_Os01g19970	2	1	1	0		AT1G19000	2	1	1	0
LOC_Os01g36460	2	1	1	0		AT1G19510	1	0	1	0
LOC_Os01g40670	5	1	3	1		AT1G22640	2	1	1	0
LOC_Os01g43180	3	1	1	1		AT1G25340	2	1	1	0
LOC_Os01g44370	0	0	0	0		AT1G25550	3	1	1	1
LOC_Os01g45090	1	1	0	0		AT1G26580	1	0	1	0
LOC_Os01g47370	0	0	0	0		AT1G26780	1	0	1	0
LOC_Os01g49160	2	1	1	0		AT1G34670	2	2	0	0
LOC_Os01g50110	1	1	0	0		AT1G35515	2	1	1	0
LOC_Os01g50720	2	1	1	0		AT1G35516	1	0	1	0
LOC_Os01g51154	5	1	1	3		AT1G43330	2	0	1	1
LOC_Os01g51260	3	1	2	0		AT1G48000	2	1	1	0
LOC_Os01g52410	2	1	1	0		AT1G49010	1	0	1	0
LOC_Os01g59660	2	0	1	1		AT1G49560	4	1	2	1
LOC_Os01g62410	6	1	5	0		AT1G56160	2	2	0	0
LOC_Os01g62660	0	0	0	0		AT1G56650	2	1	1	0
LOC_Os01g63160	1	0	1	0		AT1G57560	2	1	1	0
LOC_Os01g63460	1	1	0	0		AT1G58220	5	3	2	0
LOC_Os01g63680	2	1	1	0		AT1G63910	2	1	1	0
LOC_Os01g65370	1	1	0	0		AT1G66230	1	0	1	0
LOC_Os01g74410	1	1	0	0		AT1G66370	2	1	1	0
LOC_Os01g74590	0	0	0	0		AT1G66380	2	0	1	1
LOC_Os02g02370	2	1	1	0		AT1G66390	2	1	1	0
LOC_Os02g09480	0	0	0	0		AT1G68320	2	1	1	0
LOC_Os02g14490	5	1	3	1		AT1G68670	4	1	2	1
LOC_Os02g17190	2	0	2	0		AT1G69560	2	0	1	1
LOC_Os02g30700	1	0	1	0		AT1G69580	5	1	4	0
LOC_Os02g34630	5	3	2	0		AT1G71030	2	1	1	0
LOC_Os02g40530	2	1	1	0		AT1G73410	2	1	1	0
LOC_Os02g41510	1	0	1	0		AT1G74080	2	1	1	0
LOC_Os02g42870	2	1	1	0		AT1G74430	2	1	1	0
LOC_Os02g45080	6	3	2	1		AT1G74650	2	1	1	0
LOC_Os02g46780	1	1	0	0		AT1G74840	2	1	1	0
LOC_Os02g47744	1	0	0	1		AT1G75250	0	0	0	0
LOC_Os02g49250	0	0	0	0		AT1G79180	2	2	0	0
LOC_Os02g51799	2	1	1	0		AT2G01060	5	1	4	0
LOC_Os02g54520	5	3	1	1		AT2G02820	9	4	3	2
LOC_Os03g03760	5	3	1	1		AT2G03500	3	1	1	1
LOC_Os03g04900	2	1	1	0		AT2G06020	4	1	2	1
LOC_Os03g13310	0	0	0	0		AT2G13960	4	1	2	1
LOC_Os03g14100	1	0	1	0		AT2G16720	1	1	0	0
LOC_Os03g14810	1	0	0	1		AT2G20400	6	0	4	2
LOC_Os03g20090	1	1	0	0		AT2G23290	0	0	0	0
LOC_Os03g22560	3	2	1	0		AT2G25230	2	1	1	0
LOC_Os03g25304	0	0	0	0		AT2G26950	1	1	0	0
LOC_Os03g25550	1	1	0	0		AT2G26960	1	1	0	0
LOC_Os03g26130	0	0	0	0		AT2G30420	2	1	1	0
LOC_Os03g27090	2	1	1	0		AT2G31180	2	1	1	0
LOC_Os03g38210	2	1	1	0		AT2G32460	2	1	0	1
LOC_Os03g51110	2	0	1	1		AT2G36890	2	1	1	0
LOC_Os03g55760	5	3	1	1		AT2G37630	0	0	0	0
LOC_Os04g41830	6	2	2	2		AT2G38090	1	0	1	0
LOC_Os04g43680	2	1	1	0		AT2G39880	1	0	1	0
LOC_Os04g45060	2	1	1	0		AT2G40260	4	1	3	0
LOC_Os04g47890	5	2	2	1		AT2G40970	0	0	0	0
LOC_Os04g50680	1	1	0	0		AT2G42660	5	1	3	1
LOC_Os04g50770	2	2	0	0		AT2G47190	2	1	1	0
LOC_Os05g03550	3	2	1	0		AT2G47210	15	5	5	5
LOC_Os05g04820	2	0	2	0		AT2G47460	2	1	1	0
LOC_Os05g07010	4	1	2	1		AT3G01140	4	2	2	0
LOC_Os05g10690	2	0	1	1		AT3G01530	2	0	2	0
LOC_Os05g28320	0	0	0	0		AT3G02940	2	0	1	1
LOC_Os05g34110	0	0	0	0		AT3G04030	4	2	2	0
LOC_Os05g35500	1	0	1	0		AT3G06490	2	1	1	0
LOC_Os05g37040	1	0	1	0		AT3G08500	1	0	1	0
LOC_Os05g37730	1	0	1	0		AT3G09230	1	1	0	0
LOC_Os05g38460	6	1	4	1		AT3G09370	7	3	4	0
LOC_Os05g41166	3	0	1	2		AT3G09600	8	3	4	1
LOC_Os05g41240	5	0	3	2		AT3G10113	4	2	2	0
LOC_Os05g46610	2	1	1	0		AT3G10580	1	0	1	0
LOC_Os05g49240	0	0	0	0		AT3G10585	2	0	2	0
LOC_Os05g49310	2	1	1	0		AT3G10590	1	0	1	0
LOC_Os06g01670	8	2	3	3		AT3G10595	1	0	1	0
LOC_Os06g02250	1	1	0	0		AT3G10760	0	0	0	0
LOC_Os06g06740	2	0	2	0		AT3G11280	1	0	1	0
LOC_Os06g07640	1	0	1	0		AT3G11440	2	0	1	1
LOC_Os06g07650	1	0	1	0		AT3G12720	1	1	0	0
LOC_Os06g07660	2	1	1	0		AT3G12730	4	1	3	0
LOC_Os06g07740	1	0	1	0		AT3G12820	2	1	1	0
LOC_Os06g10330	1	0	1	0		AT3G13040	6	0	3	3
LOC_Os06g11780	2	1	1	0		AT3G13540	1	0	1	0
LOC_Os06g14010	0	0	0	0		AT3G13890	2	2	0	0
LOC_Os06g14700	0	0	0	0		AT3G16350	2	0	2	0
LOC_Os06g14710	0	0	0	0		AT3G18100	6	1	3	2
LOC_Os06g19980	9	2	5	2		AT3G23250	2	1	1	0
LOC_Os06g31090	0	0	0	0		AT3G24120	5	1	3	1
LOC_Os06g35140	5	1	3	1		AT3G24310	1	1	0	0
LOC_Os06g40330	6	3	2	1		AT3G25790	4	1	2	1
LOC_Os06g40710	5	0	4	1		AT3G27785	3	1	2	0
LOC_Os06g43090	0	0	0	0		AT3G27810	2	1	1	0
LOC_Os06g45410	5	2	3	0		AT3G27920	2	1	1	0
LOC_Os06g45890	4	1	2	1		AT3G28470	2	1	1	0
LOC_Os07g02800	3	2	1	0		AT3G28910	2	1	1	0
LOC_Os07g04700	12	2	5	5		AT3G29020	1	0	1	0
LOC_Os07g12130	2	1	1	0		AT3G30210	2	1	1	0
LOC_Os07g14110	2	1	1	0		AT3G46130	2	1	1	0
LOC_Os07g25150	2	2	0	0		AT3G47600	2	1	1	0
LOC_Os07g25370	0	0	0	0		AT3G48920	2	1	1	0
LOC_Os07g30130	2	2	0	0		AT3G49690	2	1	1	0
LOC_Os07g31470	2	2	0	0		AT3G50060	0	0	0	0
LOC_Os07g37210	2	1	1	0		AT3G53200	2	1	1	0
LOC_Os07g43420	11	3	5	3		AT3G55730	1	0	1	0
LOC_Os07g43580	1	1	0	0		AT3G61250	2	1	1	0
LOC_Os07g44090	2	1	1	0		AT3G62610	2	1	1	0
LOC_Os07g48870	1	1	0	0		AT4G00540	8	3	4	1
LOC_Os08g05510	4	1	2	1		AT4G01280	7	3	3	1
LOC_Os08g05520	2	1	1	0		AT4G01680	2	1	1	0
LOC_Os08g15020	2	1	1	0		AT4G04580	5	1	2	2
LOC_Os08g25799	5	0	2	3		AT4G05100	2	1	1	0
LOC_Os08g25820	5	0	4	1		AT4G09450	1	0	1	0
LOC_Os08g33660	2	1	1	0		AT4G09460	1	0	1	0
LOC_Os08g33800	2	1	1	0		AT4G12350	0	0	0	0
LOC_Os08g33940	2	1	1	0		AT4G13480	2	1	1	0
LOC_Os08g34960	0	0	0	0		AT4G17785	2	1	0	1
LOC_Os08g37970	2	1	1	0		AT4G18770	2	0	2	0
LOC_Os08g43450	0	0	0	0		AT4G21440	2	2	0	0
LOC_Os08g43550	1	1	0	0		AT4G22680	1	0	1	0
LOC_Os09g12750	5	1	1	3		AT4G25560	2	1	1	0
LOC_Os09g12770	5	0	4	1		AT4G26930	2	1	0	1
LOC_Os09g23200	6	2	2	2		AT4G28110	2	1	1	0
LOC_Os09g24800	2	2	0	0		AT4G32730	6	2	4	0
LOC_Os09g26170	2	2	0	0		AT4G33450	1	1	0	0
LOC_Os09g31454	2	1	1	0		AT4G34990	1	0	1	0
LOC_Os09g36730	1	1	0	0		AT4G36570	1	0	1	0
LOC_Os10g30690	5	0	2	3		AT4G37180	4	1	2	1
LOC_Os10g30719	6	0	3	3		AT4G37260	0	0	0	0
LOC_Os10g33810	2	1	1	0		AT4G37780	2	1	1	0
LOC_Os10g35660	2	1	1	0		AT4G38620	1	0	1	0
LOC_Os10g39550	5	3	1	1		AT5G01200	1	0	1	0
LOC_Os10g41200	2	0	1	1		AT5G02320	7	3	4	0
LOC_Os11g03440	1	1	0	0		AT5G04760	1	0	1	0
LOC_Os11g10130	1	0	1	0		AT5G05090	0	0	0	0
LOC_Os11g35390	2	1	1	0		AT5G05790	1	0	1	0
LOC_Os11g47460	2	1	1	0		AT5G06100	1	0	1	0
LOC_Os12g02430	1	0	1	0		AT5G06800	6	1	3	2
LOC_Os12g03150	1	1	0	0		AT5G07690	2	1	1	0
LOC_Os12g07610	2	1	1	0		AT5G07700	2	1	1	0
LOC_Os12g07640	2	1	1	0		AT5G08520	1	0	1	0
LOC_Os12g13570	10	5	1	4		AT5G10280	2	1	1	0
LOC_Os12g33070	1	0	1	0		AT5G11050	2	1	1	0
LOC_Os12g37690	2	1	1	0		AT5G11510	10	5	1	4
LOC_Os12g37970	2	1	1	0		AT5G12870	1	0	1	0
LOC_Os12g41920	5	2	2	1		AT5G14340	2	1	1	0
						AT5G14750	2	1	1	0
						AT5G15310	3	1	2	0
						AT5G16600	2	1	1	0
						AT5G16770	2	0	1	1
						AT5G17300	5	1	3	1
						AT5G17800	2	1	0	1
						AT5G18240	5	2	3	0
						AT5G23000	2	1	1	0
						AT5G23650	1	0	1	0
						AT5G26660	2	1	1	0
						AT5G29000	6	0	3	3
						AT5G35550	2	1	1	0
						AT5G39700	1	0	1	0
						AT5G40330	2	1	1	0
						AT5G40350	2	1	1	0
						AT5G40360	2	0	2	0
						AT5G40430	2	1	1	0
						AT5G41020	0	0	0	0
						AT5G45420	0	0	0	0
						AT5G47290	1	0	0	1
						AT5G47390	2	1	1	0
						AT5G49330	2	1	1	0
						AT5G49620	2	1	1	0
						AT5G52260	2	1	1	0
						AT5G52600	2	1	1	0
						AT5G52660	7	1	3	3
						AT5G54230	2	1	1	0
						AT5G55020	1	1	0	0
						AT5G56110	2	1	1	0
						AT5G57620	2	1	1	0
						AT5G58850	2	1	1	0
						AT5G58900	1	0	1	0
						AT5G59570	0	0	0	0
						AT5G59780	1	0	1	0
						AT5G60890	2	1	1	0
						AT5G61420	1	0	1	0
						AT5G61620	2	1	1	0
						AT5G62320	1	0	1	0
						AT5G62470	2	1	1	0
						AT5G65230	2	2	0	0
						AT5G65790	2	2	0	0
						AT5G67300	0	0	0	0

## Sheet: Table
ARABIDOPSIS
MYB-Family Groups	Number of Genes	>=4 Introns	3 Introns	2 Introns	1 Introns	Zero Introns (lack of Domain)	Introns out of Domains	Intronless
MYB-related genes	52	0	0	24	10	7	7	4
MYB-R2R3	138	2	0	76	51	0	4	5
MYB-R1R2R3	5	5	0	0	0	0	0
Atypical MYB genes	2	0	0	1	1	0	0	0
RICE
MYB-Family Groups	Number of Genes	>=4 Introns	3 Introns	2 Introns	1 Introns	Zero Introns (lack of Domain)	Introns out of Domains	Intronless
MYB-related genes	62	0	0	20	17	6	11	8
MYB-R2R3	88	1	0	41	36	0	1	9
MYB-R1R2R3	4	4	0	0	0	0	0	0
Atypical MYB genes	1	0	0	1	0	0	0	0
