# Supplementary material for: Genome-wide classification and expression analysis of MYB transcription factor families in rice and Arabidopsis
Source: BMC Genomics. 2012 Oct 10;13:544. doi: 10.1186/1471-2164-13-544 (PMC3542171; doi:10.1186/1471-2164-13-544)
Supplement: Additional file 5 — Table S5. Diurnal/circadian expression. MYB expression under diurnal/circadian conditions in rice and Arabidopsis. [file 1471-2164-13-544-S5.xls]

## Sheet: rice
Supplemental Table 5: MYB gene expression under diurnal/circadian conditions
Probe	Locus	Genome	Condition	Phase	Correlation
Os.31381.1.S1_at	LOC_Os01g03720	O. sativa	LDHC	16	0.808088
Os.1229.1.S1_a_at	LOC_Os01g13740	O. sativa	LDHC	23	0.907699
Os.1229.1.S1_at	LOC_Os01g13740	O. sativa	LDHC	23	0.956338
Os.1229.2.S1_at	LOC_Os01g13740	O. sativa	LDHC	22	0.89109
Os.1229.2.S1_x_at	LOC_Os01g13740	O. sativa	LDHC	22	0.850867
Os.1229.3.S1_x_at	LOC_Os01g13740	O. sativa	LDHC	22	0.904634
Os.8369.2.S1_at	LOC_Os01g40670	O. sativa	LDHC	12	0.884242
Os.55528.1.S1_at	LOC_Os01g50110	O. sativa	LDHC	22	0.816044
Os.2698.3.S1_x_at	LOC_Os01g59660	O. sativa	LDHC	20	0.9667
Os.42406.1.S1_at	LOC_Os01g63460	O. sativa	LDHC	20	0.816377
Os.37103.1.S1_at	LOC_Os01g65370	O. sativa	LDHC	1	0.803521
Os.46487.1.S1_at	LOC_Os10g30719	O. sativa	LDHC	12	0.816817
Os.9166.1.S1_a_at	LOC_Os10g41200	O. sativa	LDHC	22	0.977331
Os.57062.1.S1_at	LOC_Os11g35390	O. sativa	LDHC	2	0.80352
Os.10174.1.S1_at	LOC_Os11g47460	O. sativa	LDHC	3	0.920369
Os.51540.1.S1_at	LOC_Os12g07640	O. sativa	LDHC	0	0.808789
Os.11638.1.S1_at	LOC_Os12g37970	O. sativa	LDHC	4	0.941541
Os.48621.1.S1_at	LOC_Os02g17190	O. sativa	LDHC	9	0.935113
Os.47854.1.S1_at	LOC_Os02g46780	O. sativa	LDHC	21	0.834495
Os.47969.1.A1_at	LOC_Os03g22560	O. sativa	LDHC	23	0.857297
OsAffx.12994.1.S1_at	LOC_Os03g22560	O. sativa	LDHC	1	0.879646
Os.23087.1.S1_at	LOC_Os05g10690	O. sativa	LDHC	4	0.898288
Os.10175.1.S1_at	LOC_Os05g35500	O. sativa	LDHC	11	0.942855
Os.10175.2.A1_at	LOC_Os05g35500	O. sativa	LDHC	11	0.962887
Os.18392.1.S1_at	LOC_Os05g37730	O. sativa	LDHC	21	0.903897
Os.23936.1.S1_at	LOC_Os06g01670	O. sativa	LDHC	22	0.938029
Os.10333.1.S1_at	LOC_Os07g02800	O. sativa	LDHC	5	0.806327
Os.49202.1.S1_at	LOC_Os07g04700	O. sativa	LDHC	6	0.83455
Os.26708.1.S1_at	LOC_Os07g30130	O. sativa	LDHC	21	0.862021
Os.24983.1.S1_at	LOC_Os07g43420	O. sativa	LDHC	20	0.960457
Os.25588.2.S1_x_at	LOC_Os07g43580	O. sativa	LDHC	3	0.881893
OsAffx.16707.1.S1_at	LOC_Os07g44090	O. sativa	LDHC	21	0.856785
Os.32634.1.S1_at	LOC_Os07g48870	O. sativa	LDHC	19	0.938686
Os.49824.1.S1_at	LOC_Os08g15020	O. sativa	LDHC	3	0.916791
Os.27085.1.A1_at	LOC_Os08g33940	O. sativa	LDHC	0	0.930074
OsAffx.29578.1.S1_at	LOC_Os08g37970	O. sativa	LDHC	23	0.903719
Os.9336.1.S1_at	LOC_Os08g43550	O. sativa	LDHC	17	0.913271
Os.6430.1.S1_at	LOC_Os09g12750	O. sativa	LDHC	19	0.8167
Os.14719.1.S1_at	LOC_Os09g12770	O. sativa	LDHC	21	0.944722
Os.7125.1.S1_at	LOC_Os09g36730	O. sativa	LDHC	8	0.80458
Os.31381.1.S1_at	LOC_Os01g03720	O. sativa	LDHH	21	0.827194
Os.1619.1.S1_at	LOC_Os01g04930	O. sativa	LDHH	23	0.826515
Os.3818.1.S1_a_at	LOC_Os01g09280	O. sativa	LDHH	12	0.933602
Os.10204.1.S1_at	LOC_Os01g09590	O. sativa	LDHH	17	0.859018
Os.1229.1.S1_a_at	LOC_Os01g13740	O. sativa	LDHH	0	0.887757
Os.1229.1.S1_at	LOC_Os01g13740	O. sativa	LDHH	0	0.944458
Os.1229.2.S1_at	LOC_Os01g13740	O. sativa	LDHH	0	0.818047
Os.1229.2.S1_x_at	LOC_Os01g13740	O. sativa	LDHH	23	0.873881
Os.1229.3.S1_x_at	LOC_Os01g13740	O. sativa	LDHH	0	0.860505
OsAffx.21941.1.S1_s_at	LOC_Os01g19970	O. sativa	LDHH	21	0.847364
Os.8369.1.S1_at	LOC_Os01g40670	O. sativa	LDHH	16	0.901964
Os.8369.2.S1_at	LOC_Os01g40670	O. sativa	LDHH	13	0.920248
Os.7810.1.S1_at	LOC_Os01g51154	O. sativa	LDHH	19	0.912991
Os.38177.1.S1_at	LOC_Os01g62410	O. sativa	LDHH	2	0.816293
Os.408.1.S1_a_at	LOC_Os01g74410	O. sativa	LDHH	19	0.816379
Os.9166.1.S1_a_at	LOC_Os10g41200	O. sativa	LDHH	23	0.923411
Os.10174.1.S1_at	LOC_Os11g47460	O. sativa	LDHH	0	0.940308
Os.20224.1.S1_at	LOC_Os12g37690	O. sativa	LDHH	20	0.922192
Os.11638.1.S1_at	LOC_Os12g37970	O. sativa	LDHH	4	0.922605
Os.27252.1.S1_a_at	LOC_Os12g41920	O. sativa	LDHH	19	0.93964
Os.48621.1.S1_at	LOC_Os02g17190	O. sativa	LDHH	13	0.907937
Os.48485.1.S1_at	LOC_Os02g47744	O. sativa	LDHH	7	0.962943
OsAffx.24769.1.S1_s_at	LOC_Os02g47744	O. sativa	LDHH	19	0.802837
OsAffx.24796.1.S1_at	LOC_Os02g49250	O. sativa	LDHH	4	0.819648
Os.49619.1.S1_at	LOC_Os03g20090	O. sativa	LDHH	7	0.854781
Os.49546.1.S1_at	LOC_Os04g41830	O. sativa	LDHH	10	0.889875
Os.5888.1.S1_at	LOC_Os04g41830	O. sativa	LDHH	9	0.82637
Os.23087.1.S1_at	LOC_Os05g10690	O. sativa	LDHH	4	0.866238
Os.21034.1.S1_at	LOC_Os05g34110	O. sativa	LDHH	8	0.809457
Os.10175.1.S1_at	LOC_Os05g35500	O. sativa	LDHH	12	0.976779
Os.10175.2.A1_at	LOC_Os05g35500	O. sativa	LDHH	11	0.960025
Os.54784.1.S1_at	LOC_Os05g38460	O. sativa	LDHH	17	0.823651
Os.13978.1.S1_a_at	LOC_Os05g41240	O. sativa	LDHH	19	0.849004
Os.23936.1.S1_at	LOC_Os06g01670	O. sativa	LDHH	23	0.939694
Os.11085.1.S1_at	LOC_Os06g35140	O. sativa	LDHH	7	0.830155
Os.53136.1.S1_at	LOC_Os06g45890	O. sativa	LDHH	18	0.817944
Os.10333.1.S1_at	LOC_Os07g02800	O. sativa	LDHH	22	0.887941
Os.24983.1.S1_at	LOC_Os07g43420	O. sativa	LDHH	14	0.820946
Os.25588.1.S1_a_at	LOC_Os07g43580	O. sativa	LDHH	21	0.850758
Os.25588.2.S1_x_at	LOC_Os07g43580	O. sativa	LDHH	21	0.885278
Os.32634.1.S1_at	LOC_Os07g48870	O. sativa	LDHH	21	0.926515
OsAffx.27508.78.S1_s_at	LOC_Os08g05510	O. sativa	LDHH	20	0.90464
Os.15464.1.S1_at	LOC_Os08g25799	O. sativa	LDHH	21	0.861468
OsAffx.5926.1.S1_at	LOC_Os08g25820	O. sativa	LDHH	18	0.959141
OsAffx.30006.2.S1_at	LOC_Os08g33940	O. sativa	LDHH	0	0.923954
Os.9336.1.S1_at	LOC_Os08g43550	O. sativa	LDHH	19	0.950969
Os.6430.1.S1_at	LOC_Os09g12750	O. sativa	LDHH	17	0.810573
Os.14719.1.S1_at	LOC_Os09g12770	O. sativa	LDHH	21	0.915881
Os.6840.1.S1_at	LOC_Os09g31454	O. sativa	LDHH	7	0.886822
Os.1619.1.S1_at	LOC_Os01g04930	O. sativa	LLHC	18	0.825487
Os.1619.2.S1_at	LOC_Os01g04930	O. sativa	LLHC	21	0.847329
Os.29819.2.S1_x_at	LOC_Os01g08160	O. sativa	LLHC	7	0.800839
Os.10204.1.S1_at	LOC_Os01g09590	O. sativa	LLHC	10	0.87908
OsAffx.23197.2.S1_at	LOC_Os01g11200	O. sativa	LLHC	17	0.847037
Os.1229.1.S1_a_at	LOC_Os01g13740	O. sativa	LLHC	19	0.876438
Os.1229.1.S1_at	LOC_Os01g13740	O. sativa	LLHC	20	0.842975
Os.1229.2.S1_at	LOC_Os01g13740	O. sativa	LLHC	18	0.815172
Os.1229.3.S1_x_at	LOC_Os01g13740	O. sativa	LLHC	19	0.836676
Os.8369.1.S1_at	LOC_Os01g40670	O. sativa	LLHC	20	0.819301
Os.2698.3.S1_x_at	LOC_Os01g59660	O. sativa	LLHC	19	0.899311
Os.10050.1.S1_at	LOC_Os01g62660	O. sativa	LLHC	0	0.881303
Os.42406.1.S1_at	LOC_Os01g63460	O. sativa	LLHC	18	0.842881
Os.408.1.S1_a_at	LOC_Os01g74410	O. sativa	LLHC	7	0.810478
Os.9166.1.S1_a_at	LOC_Os10g41200	O. sativa	LLHC	18	0.922243
Os.11638.1.S1_at	LOC_Os12g37970	O. sativa	LLHC	21	0.926548
Os.27252.1.S1_a_at	LOC_Os12g41920	O. sativa	LLHC	9	0.878784
Os.48621.1.S1_at	LOC_Os02g17190	O. sativa	LLHC	8	0.907934
Os.47854.1.S1_at	LOC_Os02g46780	O. sativa	LLHC	23	0.858226
Os.48485.1.S1_at	LOC_Os02g47744	O. sativa	LLHC	20	0.8911
Os.23087.1.S1_at	LOC_Os05g10690	O. sativa	LLHC	21	0.859793
Os.23936.1.S1_at	LOC_Os06g01670	O. sativa	LLHC	19	0.937815
OsAffx.27508.78.S1_s_at	LOC_Os08g05510	O. sativa	LLHC	14	0.815531
Os.49830.1.S1_at	LOC_Os08g05520	O. sativa	LLHC	1	0.918046
OsAffx.5926.1.S1_at	LOC_Os08g25820	O. sativa	LLHC	10	0.897184
Os.9336.1.S1_at	LOC_Os08g43550	O. sativa	LLHC	11	0.946932
Os.6430.1.S1_at	LOC_Os09g12750	O. sativa	LLHC	16	0.837104
Os.14719.1.S1_at	LOC_Os09g12770	O. sativa	LLHC	19	0.932406
Os.7125.1.S1_at	LOC_Os09g36730	O. sativa	LLHC	7	0.849892
Os.3818.1.S1_a_at	LOC_Os01g09280	O. sativa	LLHH_LDHC	4	0.850463
OsAffx.19945.2.S1_at	LOC_Os12g33070	O. sativa	LLHH_LDHC	2	0.883551
OsAffx.12994.1.S1_at	LOC_Os03g22560	O. sativa	LLHH_LDHC	4	0.840923
Os.18071.1.S1_at	LOC_Os06g19980	O. sativa	LLHH_LDHC	6	0.832708
OsAffx.15508.1.S1_at	LOC_Os06g19980	O. sativa	LLHH_LDHC	5	0.828837
Os.3390.1.S1_at	LOC_Os07g37210	O. sativa	LLHH_LDHC	3	0.831234
OsAffx.23197.1.S1_at	LOC_Os01g11200	O. sativa	LLHH_LDHH	17	0.820838
OsAffx.24769.1.S1_s_at	LOC_Os02g47744	O. sativa	LLHH_LDHH	6	0.877476
OsAffx.24796.1.S1_at	LOC_Os02g49250	O. sativa	LLHH_LDHH	18	0.838399
OsAffx.12601.1.S1_at	LOC_Os02g51799	O. sativa	LLHH_LDHH	0	0.80096
Os.14823.1.S1_at	LOC_Os03g20090	O. sativa	LLHH_LDHH	17	0.807161
Os.14823.1.S1_x_at	LOC_Os03g20090	O. sativa	LLHH_LDHH	17	0.864681
OsAffx.15054.1.S1_x_at	LOC_Os05g41166	O. sativa	LLHH_LDHH	17	0.819802
OsAffx.10342.1.S1_x_at	LOC_Os06g06740	O. sativa	LLHH_LDHH	19	0.833411
Os.22469.1.S1_at	LOC_Os06g40330	O. sativa	LLHH_LDHH	1	0.816187
Os.49202.1.S1_at	LOC_Os07g04700	O. sativa	LLHH_LDHH	4	0.867602
OsAffx.28408.2.S1_at	LOC_Os07g14110	O. sativa	LLHH_LDHH	19	0.824923
Os.31381.1.S1_at	LOC_Os01g03720	O. sativa	LLHH_LLHC	19	0.808597
Os.1619.2.S1_at	LOC_Os01g04930	O. sativa	LLHH_LLHC	17	0.888372
Os.31652.1.S1_at	LOC_Os01g06320	O. sativa	LLHH_LLHC	4	0.858536
OsAffx.19945.1.S1_at	LOC_Os01g07450	O. sativa	LLHH_LLHC	14	0.836026
Os.45888.1.S1_at	LOC_Os01g45090	O. sativa	LLHH_LLHC	19	0.804472
Os.2698.3.S1_x_at	LOC_Os01g59660	O. sativa	LLHH_LLHC	11	0.807748
Os.16203.1.S1_at	LOC_Os01g74590	O. sativa	LLHH_LLHC	16	0.851932
Os.11638.1.S1_at	LOC_Os12g37970	O. sativa	LLHH_LLHC	3	0.849576
OsAffx.2811.1.S1_at	LOC_Os02g30700	O. sativa	LLHH_LLHC	15	0.868075
OsAffx.12865.1.S1_at	LOC_Os03g14810	O. sativa	LLHH_LLHC	15	0.90714

## Sheet: Arabidopsis
Supplemental Table 5: MYB gene expression under diurnal/circadian conditions
Probe	Locus	Genome	Condition	Phase	Correlation
259432_at	AT1G01520	A. thaliana	COL_LDHH	2	0.957406
264782_at	AT1G08810	A. thaliana	COL_LDHH	17	0.914205
264556_at	AT1G09540	A. thaliana	COL_LDHH	1	0.81151
264709_at	AT1G09770	A. thaliana	COL_LDHH	19	0.982483
259365_at	AT1G13300	A. thaliana	COL_LDHH	19	0.908409
261491_at	AT1G14350	A. thaliana	COL_LDHH	14	0.864598
262715_at	AT1G16490	A. thaliana	COL_LDHH	6	0.966254
255753_at	AT1G18570	A. thaliana	COL_LDHH	19	0.98316
261431_at	AT1G18710	A. thaliana	COL_LDHH	7	0.959427
259476_at	AT1G19000	A. thaliana	COL_LDHH	1	0.849461
264210_at	AT1G22640	A. thaliana	COL_LDHH	1	0.976096
255734_at	AT1G25550	A. thaliana	COL_LDHH	18	0.987845
260999_at	AT1G26580	A. thaliana	COL_LDHH	17	0.940986
261274_at	AT1G26780	A. thaliana	COL_LDHH	6	0.94285
262406_at	AT1G34670	A. thaliana	COL_LDHH	16	0.951198
262027_at	AT1G35515	A. thaliana	COL_LDHH	4	0.96655
262724_s_at	AT1G43330	A. thaliana	COL_LDHH	6	0.970826
259618_at	AT1G48000	A. thaliana	COL_LDHH	5	0.858311
260769_at	AT1G49010	A. thaliana	COL_LDHH	4	0.981348
261610_at	AT1G49560	A. thaliana	COL_LDHH	9	0.913698
245628_at	AT1G56650	A. thaliana	COL_LDHH	8	0.984828
246401_at	AT1G57560	A. thaliana	COL_LDHH	11	0.982694
256198_at	AT1G58220	A. thaliana	COL_LDHH	7	0.926944
260326_at	AT1G63910	A. thaliana	COL_LDHH	23	0.851368
259822_at	AT1G66230	A. thaliana	COL_LDHH	20	0.891608
260134_at	AT1G66370	A. thaliana	COL_LDHH	7	0.805637
260139_at	AT1G66380	A. thaliana	COL_LDHH	6	0.872437
262284_at	AT1G68670	A. thaliana	COL_LDHH	20	0.898101
259833_at	AT1G69560	A. thaliana	COL_LDHH	7	0.974553
259832_at	AT1G69580	A. thaliana	COL_LDHH	19	0.930225
259751_at	AT1G71030	A. thaliana	COL_LDHH	6	0.976113
260220_at	AT1G74650	A. thaliana	COL_LDHH	5	0.967982
262166_at	AT1G74840	A. thaliana	COL_LDHH	21	0.857924
256503_at	AT1G75250	A. thaliana	COL_LDHH	8	0.877022
264119_at	AT1G79180	A. thaliana	COL_LDHH	12	0.981858
262203_at	AT2G01060	A. thaliana	COL_LDHH	18	0.941295
267485_at	AT2G02820	A. thaliana	COL_LDHH	7	0.993699
265719_at	AT2G03500	A. thaliana	COL_LDHH	16	0.910713
265520_at	AT2G06020	A. thaliana	COL_LDHH	3	0.912485
265301_s_at	AT2G13960	A. thaliana	COL_LDHH	2	0.962436
265359_at	AT2G16720	A. thaliana	COL_LDHH	1	0.882467
245084_at	AT2G23290	A. thaliana	COL_LDHH	23	0.947128
263615_at	AT2G25230	A. thaliana	COL_LDHH	6	0.964871
266862_at	AT2G26950	A. thaliana	COL_LDHH	6	0.958518
266301_at	AT2G26960	A. thaliana	COL_LDHH	7	0.914174
267495_at	AT2G30420	A. thaliana	COL_LDHH	11	0.848302
266469_at	AT2G31180	A. thaliana	COL_LDHH	7	0.889943
267087_at	AT2G32460	A. thaliana	COL_LDHH	5	0.985303
263892_at	AT2G36890	A. thaliana	COL_LDHH	20	0.897849
267157_at	AT2G37630	A. thaliana	COL_LDHH	13	0.926965
267141_at	AT2G38090	A. thaliana	COL_LDHH	18	0.946968
267354_at	AT2G39880	A. thaliana	COL_LDHH	8	0.896817
263830_at	AT2G40260	A. thaliana	COL_LDHH	0	0.951972
267077_at	AT2G40970	A. thaliana	COL_LDHH	3	0.961153
263977_at	AT2G42660	A. thaliana	COL_LDHH	5	0.914602
260581_at	AT2G47190	A. thaliana	COL_LDHH	8	0.885408
245126_at	AT2G47460	A. thaliana	COL_LDHH	12	0.991413
259281_at	AT3G01140	A. thaliana	COL_LDHH	11	0.970873
259187_at	AT3G01530	A. thaliana	COL_LDHH	9	0.900336
258516_at	AT3G06490	A. thaliana	COL_LDHH	7	0.971916
256155_at	AT3G08500	A. thaliana	COL_LDHH	7	0.868887
259007_at	AT3G09370	A. thaliana	COL_LDHH	8	0.9254
258723_at	AT3G09600	A. thaliana	COL_LDHH	0	0.989026
258724_at	AT3G09600	A. thaliana	COL_LDHH	0	0.975414
258961_at	AT3G10580	A. thaliana	COL_LDHH	6	0.993602
258960_at	AT3G10590	A. thaliana	COL_LDHH	6	0.949702
258761_at	AT3G10760	A. thaliana	COL_LDHH	19	0.818164
256255_at	AT3G11280	A. thaliana	COL_LDHH	21	0.959999
259283_at	AT3G11440	A. thaliana	COL_LDHH	21	0.841736
257704_at	AT3G12720	A. thaliana	COL_LDHH	21	0.893409
257698_at	AT3G12730	A. thaliana	COL_LDHH	17	0.95034
257689_at	AT3G12820	A. thaliana	COL_LDHH	8	0.80575
257855_at	AT3G13040	A. thaliana	COL_LDHH	2	0.987126
256985_at	AT3G13540	A. thaliana	COL_LDHH	0	0.826506
258195_at	AT3G13890	A. thaliana	COL_LDHH	6	0.87722
259379_at	AT3G16350	A. thaliana	COL_LDHH	8	0.981297
257919_at	AT3G23250	A. thaliana	COL_LDHH	7	0.970586
257250_at	AT3G24120	A. thaliana	COL_LDHH	20	0.962279
257645_at	AT3G25790	A. thaliana	COL_LDHH	15	0.855157
258233_at	AT3G27785	A. thaliana	COL_LDHH	7	0.819873
257220_at	AT3G27810	A. thaliana	COL_LDHH	5	0.947632
258237_at	AT3G27810	A. thaliana	COL_LDHH	7	0.923085
257904_at	AT3G28470	A. thaliana	COL_LDHH	6	0.867336
257140_at	AT3G28910	A. thaliana	COL_LDHH	18	0.969634
257307_at	AT3G30210	A. thaliana	COL_LDHH	5	0.812989
252534_at	AT3G46130	A. thaliana	COL_LDHH	14	0.905266
252408_at	AT3G47600	A. thaliana	COL_LDHH	22	0.857464
252340_at	AT3G48920	A. thaliana	COL_LDHH	12	0.931344
251763_at	AT3G55730	A. thaliana	COL_LDHH	20	0.958715
251363_at	AT3G61250	A. thaliana	COL_LDHH	21	0.828744
255614_at	AT4G01280	A. thaliana	COL_LDHH	8	0.928553
255538_at	AT4G01680	A. thaliana	COL_LDHH	0	0.994264
255250_at	AT4G05100	A. thaliana	COL_LDHH	22	0.852287
255037_at	AT4G09460	A. thaliana	COL_LDHH	20	0.9894
254714_at	AT4G13480	A. thaliana	COL_LDHH	5	0.931468
245381_at	AT4G17785	A. thaliana	COL_LDHH	6	0.997513
254619_at	AT4G18770	A. thaliana	COL_LDHH	6	0.940829
254413_at	AT4G21440	A. thaliana	COL_LDHH	3	0.953444
254277_at	AT4G22680	A. thaliana	COL_LDHH	1	0.936612
245234_at	AT4G25560	A. thaliana	COL_LDHH	1	0.918713
253939_at	AT4G26930	A. thaliana	COL_LDHH	7	0.890869
253851_at	AT4G28110	A. thaliana	COL_LDHH	1	0.965191
253451_at	AT4G32730	A. thaliana	COL_LDHH	14	0.911534
253219_at	AT4G34990	A. thaliana	COL_LDHH	17	0.93863
246215_at	AT4G37180	A. thaliana	COL_LDHH	21	0.840085
246253_at	AT4G37260	A. thaliana	COL_LDHH	18	0.961819
253067_at	AT4G37780	A. thaliana	COL_LDHH	7	0.941872
252958_at	AT4G38620	A. thaliana	COL_LDHH	16	0.90538
250858_at	AT5G04760	A. thaliana	COL_LDHH	18	0.969436
250810_at	AT5G05090	A. thaliana	COL_LDHH	8	0.993126
250741_at	AT5G05790	A. thaliana	COL_LDHH	2	0.968215
250697_at	AT5G06800	A. thaliana	COL_LDHH	20	0.934927
250598_at	AT5G07690	A. thaliana	COL_LDHH	7	0.954235
250589_at	AT5G07700	A. thaliana	COL_LDHH	7	0.931331
250524_at	AT5G08520	A. thaliana	COL_LDHH	14	0.824546
245847_at	AT5G11050	A. thaliana	COL_LDHH	7	0.81666
250386_at	AT5G11510	A. thaliana	COL_LDHH	17	0.919737
250322_at	AT5G12870	A. thaliana	COL_LDHH	6	0.891484
250173_at	AT5G14340	A. thaliana	COL_LDHH	5	0.94097
246585_at	AT5G14750	A. thaliana	COL_LDHH	20	0.933021
250167_at	AT5G15310	A. thaliana	COL_LDHH	14	0.903746
250099_at	AT5G17300	A. thaliana	COL_LDHH	23	0.99905
250051_at	AT5G17800	A. thaliana	COL_LDHH	20	0.895261
250031_at	AT5G18240	A. thaliana	COL_LDHH	23	0.870164
249858_at	AT5G23000	A. thaliana	COL_LDHH	7	0.885902
249820_at	AT5G23650	A. thaliana	COL_LDHH	9	0.92427
246724_at	AT5G29000	A. thaliana	COL_LDHH	18	0.995616
249704_at	AT5G35550	A. thaliana	COL_LDHH	4	0.843582
249349_at	AT5G40350	A. thaliana	COL_LDHH	6	0.96919
249350_at	AT5G40360	A. thaliana	COL_LDHH	7	0.985148
248954_at	AT5G45420	A. thaliana	COL_LDHH	7	0.845415
248795_at	AT5G47390	A. thaliana	COL_LDHH	1	0.969502
248596_at	AT5G49330	A. thaliana	COL_LDHH	13	0.923816
248618_at	AT5G49620	A. thaliana	COL_LDHH	6	0.954632
248328_at	AT5G52660	A. thaliana	COL_LDHH	7	0.877282
248203_at	AT5G54230	A. thaliana	COL_LDHH	1	0.982179
248116_at	AT5G55020	A. thaliana	COL_LDHH	6	0.937411
248051_at	AT5G56110	A. thaliana	COL_LDHH	7	0.918775
247768_at	AT5G58900	A. thaliana	COL_LDHH	15	0.938393
247696_at	AT5G59780	A. thaliana	COL_LDHH	3	0.890656
247600_at	AT5G60890	A. thaliana	COL_LDHH	9	0.89049
247549_at	AT5G61420	A. thaliana	COL_LDHH	12	0.902614
247535_at	AT5G61620	A. thaliana	COL_LDHH	6	0.920765
247451_at	AT5G62320	A. thaliana	COL_LDHH	7	0.970164
247455_at	AT5G62470	A. thaliana	COL_LDHH	22	0.922216
247231_at	AT5G65230	A. thaliana	COL_LDHH	4	0.89109
247165_at	AT5G65790	A. thaliana	COL_LDHH	13	0.804524
259432_at	AT1G01520	A. thaliana	COL_SD	4	0.984791
260784_at	AT1G06180	A. thaliana	COL_SD	16	0.99001
264782_at	AT1G08810	A. thaliana	COL_SD	18	0.938287
264556_at	AT1G09540	A. thaliana	COL_SD	8	0.865248
264709_at	AT1G09770	A. thaliana	COL_SD	18	0.9264
261491_at	AT1G14350	A. thaliana	COL_SD	12	0.905932
262715_at	AT1G16490	A. thaliana	COL_SD	1	0.958683
255753_at	AT1G18570	A. thaliana	COL_SD	14	0.941177
261431_at	AT1G18710	A. thaliana	COL_SD	9	0.931124
259476_at	AT1G19000	A. thaliana	COL_SD	3	0.97008
260664_at	AT1G19510	A. thaliana	COL_SD	9	0.958752
264210_at	AT1G22640	A. thaliana	COL_SD	0	0.967867
255734_at	AT1G25550	A. thaliana	COL_SD	18	0.923956
260999_at	AT1G26580	A. thaliana	COL_SD	17	0.873092
262724_s_at	AT1G43330	A. thaliana	COL_SD	19	0.81474
260769_at	AT1G49010	A. thaliana	COL_SD	4	0.976433
261610_at	AT1G49560	A. thaliana	COL_SD	8	0.991359
245628_at	AT1G56650	A. thaliana	COL_SD	4	0.927673
246401_at	AT1G57560	A. thaliana	COL_SD	5	0.980707
259822_at	AT1G66230	A. thaliana	COL_SD	5	0.840623
260134_at	AT1G66370	A. thaliana	COL_SD	4	0.880204
260139_at	AT1G66380	A. thaliana	COL_SD	2	0.96777
260140_at	AT1G66390	A. thaliana	COL_SD	2	0.88642
260435_at	AT1G68320	A. thaliana	COL_SD	4	0.847448
262284_at	AT1G68670	A. thaliana	COL_SD	23	0.870459
259833_at	AT1G69560	A. thaliana	COL_SD	9	0.968808
259751_at	AT1G71030	A. thaliana	COL_SD	1	0.970571
260394_at	AT1G74080	A. thaliana	COL_SD	13	0.950297
260220_at	AT1G74650	A. thaliana	COL_SD	1	0.829498
262166_at	AT1G74840	A. thaliana	COL_SD	23	0.952234
264119_at	AT1G79180	A. thaliana	COL_SD	3	0.8278
262203_at	AT2G01060	A. thaliana	COL_SD	18	0.911234
265520_at	AT2G06020	A. thaliana	COL_SD	21	0.887126
265301_s_at	AT2G13960	A. thaliana	COL_SD	19	0.927832
265359_at	AT2G16720	A. thaliana	COL_SD	4	0.972772
265316_at	AT2G20400	A. thaliana	COL_SD	17	0.957547
245084_at	AT2G23290	A. thaliana	COL_SD	23	0.842636
263615_at	AT2G25230	A. thaliana	COL_SD	19	0.952983
266862_at	AT2G26950	A. thaliana	COL_SD	6	0.937765
267495_at	AT2G30420	A. thaliana	COL_SD	7	0.99474
266469_at	AT2G31180	A. thaliana	COL_SD	1	0.93143
267087_at	AT2G32460	A. thaliana	COL_SD	7	0.954552
263892_at	AT2G36890	A. thaliana	COL_SD	5	0.970895
267157_at	AT2G37630	A. thaliana	COL_SD	15	0.962528
267141_at	AT2G38090	A. thaliana	COL_SD	16	0.825525
267354_at	AT2G39880	A. thaliana	COL_SD	1	0.893213
263830_at	AT2G40260	A. thaliana	COL_SD	2	0.889144
267077_at	AT2G40970	A. thaliana	COL_SD	21	0.913813
263977_at	AT2G42660	A. thaliana	COL_SD	8	0.837733
259281_at	AT3G01140	A. thaliana	COL_SD	7	0.953476
258620_at	AT3G02940	A. thaliana	COL_SD	4	0.907668
258807_at	AT3G04030	A. thaliana	COL_SD	12	0.838026
256155_at	AT3G08500	A. thaliana	COL_SD	8	0.855371
259007_at	AT3G09370	A. thaliana	COL_SD	1	0.936348
258723_at	AT3G09600	A. thaliana	COL_SD	22	0.982069
258724_at	AT3G09600	A. thaliana	COL_SD	23	0.993561
258960_at	AT3G10590	A. thaliana	COL_SD	2	0.887459
258761_at	AT3G10760	A. thaliana	COL_SD	22	0.951464
256255_at	AT3G11280	A. thaliana	COL_SD	19	0.977876
259283_at	AT3G11440	A. thaliana	COL_SD	0	0.837711
257704_at	AT3G12720	A. thaliana	COL_SD	9	0.90769
257689_at	AT3G12820	A. thaliana	COL_SD	20	0.804309
257855_at	AT3G13040	A. thaliana	COL_SD	23	0.989282
256985_at	AT3G13540	A. thaliana	COL_SD	22	0.934564
258195_at	AT3G13890	A. thaliana	COL_SD	23	0.878099
259379_at	AT3G16350	A. thaliana	COL_SD	7	0.929291
258157_at	AT3G18100	A. thaliana	COL_SD	17	0.868997
257919_at	AT3G23250	A. thaliana	COL_SD	12	0.816021
257250_at	AT3G24120	A. thaliana	COL_SD	19	0.896534
257163_at	AT3G24310	A. thaliana	COL_SD	10	0.959225
257645_at	AT3G25790	A. thaliana	COL_SD	8	0.967056
258233_at	AT3G27785	A. thaliana	COL_SD	7	0.908144
258237_at	AT3G27810	A. thaliana	COL_SD	23	0.860918
257221_at	AT3G27920	A. thaliana	COL_SD	8	0.963929
257904_at	AT3G28470	A. thaliana	COL_SD	9	0.87569
257140_at	AT3G28910	A. thaliana	COL_SD	15	0.966282
258004_at	AT3G29020	A. thaliana	COL_SD	2	0.872506
257307_at	AT3G30210	A. thaliana	COL_SD	8	0.851871
252534_at	AT3G46130	A. thaliana	COL_SD	3	0.948418
252408_at	AT3G47600	A. thaliana	COL_SD	17	0.948545
252340_at	AT3G48920	A. thaliana	COL_SD	6	0.956711
252233_at	AT3G49690	A. thaliana	COL_SD	6	0.914176
252193_at	AT3G50060	A. thaliana	COL_SD	4	0.987936
251974_at	AT3G53200	A. thaliana	COL_SD	0	0.843991
255614_at	AT4G01280	A. thaliana	COL_SD	23	0.95536
255538_at	AT4G01680	A. thaliana	COL_SD	23	0.983138
255250_at	AT4G05100	A. thaliana	COL_SD	3	0.952291
255037_at	AT4G09460	A. thaliana	COL_SD	18	0.887171
254813_at	AT4G12350	A. thaliana	COL_SD	2	0.874899
254714_at	AT4G13480	A. thaliana	COL_SD	4	0.92064
245381_at	AT4G17785	A. thaliana	COL_SD	4	0.969485
254619_at	AT4G18770	A. thaliana	COL_SD	9	0.924191
254413_at	AT4G21440	A. thaliana	COL_SD	4	0.980293
245234_at	AT4G25560	A. thaliana	COL_SD	7	0.887023
253851_at	AT4G28110	A. thaliana	COL_SD	3	0.942415
253417_at	AT4G32730	A. thaliana	COL_SD	17	0.93969
253451_at	AT4G32730	A. thaliana	COL_SD	16	0.92947
253327_at	AT4G33450	A. thaliana	COL_SD	1	0.877858
253219_at	AT4G34990	A. thaliana	COL_SD	9	0.909369
246215_at	AT4G37180	A. thaliana	COL_SD	20	0.955086
246253_at	AT4G37260	A. thaliana	COL_SD	18	0.837157
253067_at	AT4G37780	A. thaliana	COL_SD	22	0.886205
252958_at	AT4G38620	A. thaliana	COL_SD	4	0.857734
251132_at	AT5G01200	A. thaliana	COL_SD	9	0.984656
250858_at	AT5G04760	A. thaliana	COL_SD	19	0.963891
250810_at	AT5G05090	A. thaliana	COL_SD	7	0.809617
250741_at	AT5G05790	A. thaliana	COL_SD	16	0.881071
250710_at	AT5G06100	A. thaliana	COL_SD	18	0.94838
250697_at	AT5G06800	A. thaliana	COL_SD	22	0.90444
250598_at	AT5G07690	A. thaliana	COL_SD	8	0.990731
250589_at	AT5G07700	A. thaliana	COL_SD	21	0.851416
250524_at	AT5G08520	A. thaliana	COL_SD	16	0.996266
250450_at	AT5G10280	A. thaliana	COL_SD	4	0.806375
245847_at	AT5G11050	A. thaliana	COL_SD	6	0.951866
250386_at	AT5G11510	A. thaliana	COL_SD	10	0.960176
250322_at	AT5G12870	A. thaliana	COL_SD	3	0.967582
246585_at	AT5G14750	A. thaliana	COL_SD	19	0.914856
250167_at	AT5G15310	A. thaliana	COL_SD	8	0.912013
250103_at	AT5G16600	A. thaliana	COL_SD	4	0.887777
246477_at	AT5G16770	A. thaliana	COL_SD	3	0.954016
250099_at	AT5G17300	A. thaliana	COL_SD	22	0.995954
250051_at	AT5G17800	A. thaliana	COL_SD	6	0.857236
250031_at	AT5G18240	A. thaliana	COL_SD	20	0.987159
249858_at	AT5G23000	A. thaliana	COL_SD	3	0.82224
249820_at	AT5G23650	A. thaliana	COL_SD	6	0.942953
246724_at	AT5G29000	A. thaliana	COL_SD	17	0.973953
249408_at	AT5G40330	A. thaliana	COL_SD	22	0.888637
249349_at	AT5G40350	A. thaliana	COL_SD	23	0.902505
249350_at	AT5G40360	A. thaliana	COL_SD	1	0.952687
249352_at	AT5G40430	A. thaliana	COL_SD	8	0.959121
248954_at	AT5G45420	A. thaliana	COL_SD	6	0.987697
248795_at	AT5G47390	A. thaliana	COL_SD	22	0.945715
248596_at	AT5G49330	A. thaliana	COL_SD	19	0.913473
248618_at	AT5G49620	A. thaliana	COL_SD	4	0.854702
248343_at	AT5G52260	A. thaliana	COL_SD	6	0.966591
248328_at	AT5G52660	A. thaliana	COL_SD	0	0.9657
248203_at	AT5G54230	A. thaliana	COL_SD	2	0.929741
247868_at	AT5G57620	A. thaliana	COL_SD	4	0.862014
247749_at	AT5G58850	A. thaliana	COL_SD	6	0.922619
247768_at	AT5G58900	A. thaliana	COL_SD	14	0.986963
247696_at	AT5G59780	A. thaliana	COL_SD	1	0.943081
247600_at	AT5G60890	A. thaliana	COL_SD	6	0.994145
247549_at	AT5G61420	A. thaliana	COL_SD	8	0.819035
247535_at	AT5G61620	A. thaliana	COL_SD	5	0.909734
247455_at	AT5G62470	A. thaliana	COL_SD	0	0.923804
247231_at	AT5G65230	A. thaliana	COL_SD	4	0.931724
247165_at	AT5G65790	A. thaliana	COL_SD	4	0.975576
246987_at	AT5G67300	A. thaliana	COL_SD	2	0.94722
259432_at	AT1G01520	A. thaliana	DD_DDHC	2	0.919944
262724_s_at	AT1G43330	A. thaliana	DD_DDHC	13	0.816608
245628_at	AT1G56650	A. thaliana	DD_DDHC	20	0.820769
258961_at	AT3G10580	A. thaliana	DD_DDHC	8	0.808649
253851_at	AT4G28110	A. thaliana	DD_DDHC	1	0.892896
250103_at	AT5G16600	A. thaliana	DD_DDHC	20	0.805815
250099_at	AT5G17300	A. thaliana	DD_DDHC	23	0.800629
248596_at	AT5G49330	A. thaliana	DD_DDHC	20	0.919036
248618_at	AT5G49620	A. thaliana	DD_DDHC	13	0.841255
248116_at	AT5G55020	A. thaliana	DD_DDHC	14	0.826912
248051_at	AT5G56110	A. thaliana	DD_DDHC	13	0.801724
247749_at	AT5G58850	A. thaliana	DD_DDHC	8	0.835768
259432_at	AT1G01520	A. thaliana	LDHC	1	0.978446
260784_at	AT1G06180	A. thaliana	LDHC	17	0.95361
264782_at	AT1G08810	A. thaliana	LDHC	23	0.925624
264556_at	AT1G09540	A. thaliana	LDHC	0	0.814572
264709_at	AT1G09770	A. thaliana	LDHC	17	0.862913
255903_at	AT1G17950	A. thaliana	LDHC	23	0.807863
259476_at	AT1G19000	A. thaliana	LDHC	4	0.925641
264210_at	AT1G22640	A. thaliana	LDHC	4	0.907351
245643_at	AT1G25340	A. thaliana	LDHC	15	0.814417
255734_at	AT1G25550	A. thaliana	LDHC	20	0.924451
260999_at	AT1G26580	A. thaliana	LDHC	10	0.852224
261610_at	AT1G49560	A. thaliana	LDHC	12	0.839193
256198_at	AT1G58220	A. thaliana	LDHC	10	0.838943
259822_at	AT1G66230	A. thaliana	LDHC	2	0.943377
262284_at	AT1G68670	A. thaliana	LDHC	23	0.916668
259751_at	AT1G71030	A. thaliana	LDHC	7	0.939978
265719_at	AT2G03500	A. thaliana	LDHC	16	0.800453
265359_at	AT2G16720	A. thaliana	LDHC	5	0.921446
265316_at	AT2G20400	A. thaliana	LDHC	20	0.813046
267495_at	AT2G30420	A. thaliana	LDHC	8	0.845611
267087_at	AT2G32460	A. thaliana	LDHC	8	0.832618
267157_at	AT2G37630	A. thaliana	LDHC	13	0.934935
267141_at	AT2G38090	A. thaliana	LDHC	11	0.821197
263830_at	AT2G40260	A. thaliana	LDHC	4	0.815197
267077_at	AT2G40970	A. thaliana	LDHC	6	0.964602
259281_at	AT3G01140	A. thaliana	LDHC	12	0.836313
258807_at	AT3G04030	A. thaliana	LDHC	10	0.843633
259007_at	AT3G09370	A. thaliana	LDHC	6	0.819002
258723_at	AT3G09600	A. thaliana	LDHC	1	0.972418
258724_at	AT3G09600	A. thaliana	LDHC	23	0.963303
258761_at	AT3G10760	A. thaliana	LDHC	0	0.874977
256255_at	AT3G11280	A. thaliana	LDHC	20	0.973925
257855_at	AT3G13040	A. thaliana	LDHC	0	0.94648
259379_at	AT3G16350	A. thaliana	LDHC	7	0.877039
258157_at	AT3G18100	A. thaliana	LDHC	20	0.921789
257250_at	AT3G24120	A. thaliana	LDHC	17	0.84344
257163_at	AT3G24310	A. thaliana	LDHC	11	0.833029
257140_at	AT3G28910	A. thaliana	LDHC	18	0.872266
252534_at	AT3G46130	A. thaliana	LDHC	13	0.819518
252340_at	AT3G48920	A. thaliana	LDHC	9	0.904043
251763_at	AT3G55730	A. thaliana	LDHC	20	0.845577
255614_at	AT4G01280	A. thaliana	LDHC	0	0.899859
255250_at	AT4G05100	A. thaliana	LDHC	0	0.862328
255037_at	AT4G09460	A. thaliana	LDHC	6	0.808005
253417_at	AT4G32730	A. thaliana	LDHC	18	0.813097
253219_at	AT4G34990	A. thaliana	LDHC	12	0.847751
246253_at	AT4G37260	A. thaliana	LDHC	8	0.906619
252958_at	AT4G38620	A. thaliana	LDHC	19	0.959149
251132_at	AT5G01200	A. thaliana	LDHC	13	0.89168
250858_at	AT5G04760	A. thaliana	LDHC	20	0.831354
250810_at	AT5G05090	A. thaliana	LDHC	8	0.907248
250741_at	AT5G05790	A. thaliana	LDHC	23	0.876673
250524_at	AT5G08520	A. thaliana	LDHC	11	0.87852
246585_at	AT5G14750	A. thaliana	LDHC	20	0.801515
250103_at	AT5G16600	A. thaliana	LDHC	23	0.937079
250099_at	AT5G17300	A. thaliana	LDHC	23	0.994861
246724_at	AT5G29000	A. thaliana	LDHC	20	0.939249
248795_at	AT5G47390	A. thaliana	LDHC	7	0.924202
248596_at	AT5G49330	A. thaliana	LDHC	20	0.810182
248203_at	AT5G54230	A. thaliana	LDHC	1	0.886026
247768_at	AT5G58900	A. thaliana	LDHC	15	0.870169
247696_at	AT5G59780	A. thaliana	LDHC	5	0.896481
247455_at	AT5G62470	A. thaliana	LDHC	23	0.81731
259432_at	AT1G01520	A. thaliana	LDHH_SM	1	0.928143
264782_at	AT1G08810	A. thaliana	LDHH_SM	23	0.851518
261431_at	AT1G18710	A. thaliana	LDHH_SM	11	0.897726
259476_at	AT1G19000	A. thaliana	LDHH_SM	23	0.942006
260664_at	AT1G19510	A. thaliana	LDHH_SM	23	0.825918
264210_at	AT1G22640	A. thaliana	LDHH_SM	1	0.915751
260999_at	AT1G26580	A. thaliana	LDHH_SM	20	0.815512
261610_at	AT1G49560	A. thaliana	LDHH_SM	8	0.987123
259822_at	AT1G66230	A. thaliana	LDHH_SM	23	0.858225
260140_at	AT1G66390	A. thaliana	LDHH_SM	13	0.890004
262284_at	AT1G68670	A. thaliana	LDHH_SM	23	0.847752
259751_at	AT1G71030	A. thaliana	LDHH_SM	6	0.898744
262166_at	AT1G74840	A. thaliana	LDHH_SM	23	0.890595
267485_at	AT2G02820	A. thaliana	LDHH_SM	18	0.85324
265359_at	AT2G16720	A. thaliana	LDHH_SM	6	0.845623
263892_at	AT2G36890	A. thaliana	LDHH_SM	21	0.866968
267157_at	AT2G37630	A. thaliana	LDHH_SM	12	0.85877
267141_at	AT2G38090	A. thaliana	LDHH_SM	16	0.838679
267077_at	AT2G40970	A. thaliana	LDHH_SM	4	0.854526
258807_at	AT3G04030	A. thaliana	LDHH_SM	8	0.849189
258723_at	AT3G09600	A. thaliana	LDHH_SM	23	0.980446
258724_at	AT3G09600	A. thaliana	LDHH_SM	23	0.976425
258961_at	AT3G10580	A. thaliana	LDHH_SM	8	0.811528
258761_at	AT3G10760	A. thaliana	LDHH_SM	2	0.853513
256255_at	AT3G11280	A. thaliana	LDHH_SM	21	0.811269
257855_at	AT3G13040	A. thaliana	LDHH_SM	2	0.855279
257250_at	AT3G24120	A. thaliana	LDHH_SM	22	0.933033
258237_at	AT3G27810	A. thaliana	LDHH_SM	1	0.823168
257140_at	AT3G28910	A. thaliana	LDHH_SM	18	0.918432
258004_at	AT3G29020	A. thaliana	LDHH_SM	21	0.800524
252193_at	AT3G50060	A. thaliana	LDHH_SM	0	0.963194
255037_at	AT4G09460	A. thaliana	LDHH_SM	21	0.856331
253851_at	AT4G28110	A. thaliana	LDHH_SM	7	0.805056
253219_at	AT4G34990	A. thaliana	LDHH_SM	12	0.921421
246253_at	AT4G37260	A. thaliana	LDHH_SM	15	0.817089
250858_at	AT5G04760	A. thaliana	LDHH_SM	19	0.914473
250810_at	AT5G05090	A. thaliana	LDHH_SM	7	0.839387
250598_at	AT5G07690	A. thaliana	LDHH_SM	5	0.933874
250099_at	AT5G17300	A. thaliana	LDHH_SM	0	0.98833
250031_at	AT5G18240	A. thaliana	LDHH_SM	4	0.846468
246724_at	AT5G29000	A. thaliana	LDHH_SM	19	0.803064
248328_at	AT5G52660	A. thaliana	LDHH_SM	4	0.921427
247868_at	AT5G57620	A. thaliana	LDHH_SM	1	0.802025
247696_at	AT5G59780	A. thaliana	LDHH_SM	5	0.933302
247549_at	AT5G61420	A. thaliana	LDHH_SM	10	0.810664
259432_at	AT1G01520	A. thaliana	LDHH_ST	1	0.806511
264556_at	AT1G09540	A. thaliana	LDHH_ST	6	0.805635
255753_at	AT1G18570	A. thaliana	LDHH_ST	19	0.871689
259476_at	AT1G19000	A. thaliana	LDHH_ST	2	0.901463
264210_at	AT1G22640	A. thaliana	LDHH_ST	3	0.928923
255734_at	AT1G25550	A. thaliana	LDHH_ST	21	0.849099
260999_at	AT1G26580	A. thaliana	LDHH_ST	18	0.823753
261274_at	AT1G26780	A. thaliana	LDHH_ST	17	0.803916
261610_at	AT1G49560	A. thaliana	LDHH_ST	8	0.974615
259822_at	AT1G66230	A. thaliana	LDHH_ST	23	0.971947
260140_at	AT1G66390	A. thaliana	LDHH_ST	13	0.912824
262284_at	AT1G68670	A. thaliana	LDHH_ST	1	0.821903
259832_at	AT1G69580	A. thaliana	LDHH_ST	20	0.93195
259751_at	AT1G71030	A. thaliana	LDHH_ST	5	0.986704
262166_at	AT1G74840	A. thaliana	LDHH_ST	23	0.949594
262203_at	AT2G01060	A. thaliana	LDHH_ST	17	0.903964
245084_at	AT2G23290	A. thaliana	LDHH_ST	21	0.875981
267495_at	AT2G30420	A. thaliana	LDHH_ST	8	0.831047
267157_at	AT2G37630	A. thaliana	LDHH_ST	15	0.870609
263830_at	AT2G40260	A. thaliana	LDHH_ST	0	0.850035
259281_at	AT3G01140	A. thaliana	LDHH_ST	12	0.819271
259007_at	AT3G09370	A. thaliana	LDHH_ST	10	0.904647
258723_at	AT3G09600	A. thaliana	LDHH_ST	23	0.978984
258724_at	AT3G09600	A. thaliana	LDHH_ST	23	0.923837
258761_at	AT3G10760	A. thaliana	LDHH_ST	23	0.865023
256255_at	AT3G11280	A. thaliana	LDHH_ST	22	0.921452
257855_at	AT3G13040	A. thaliana	LDHH_ST	0	0.916317
259379_at	AT3G16350	A. thaliana	LDHH_ST	8	0.826781
257250_at	AT3G24120	A. thaliana	LDHH_ST	20	0.921677
257140_at	AT3G28910	A. thaliana	LDHH_ST	20	0.921952
252534_at	AT3G46130	A. thaliana	LDHH_ST	20	0.891205
252408_at	AT3G47600	A. thaliana	LDHH_ST	20	0.943043
252193_at	AT3G50060	A. thaliana	LDHH_ST	1	0.933317
251363_at	AT3G61250	A. thaliana	LDHH_ST	23	0.875962
255614_at	AT4G01280	A. thaliana	LDHH_ST	22	0.881324
255037_at	AT4G09460	A. thaliana	LDHH_ST	22	0.850736
245234_at	AT4G25560	A. thaliana	LDHH_ST	19	0.802623
253851_at	AT4G28110	A. thaliana	LDHH_ST	3	0.871484
253219_at	AT4G34990	A. thaliana	LDHH_ST	12	0.925045
246215_at	AT4G37180	A. thaliana	LDHH_ST	6	0.889634
250810_at	AT5G05090	A. thaliana	LDHH_ST	9	0.935926
250741_at	AT5G05790	A. thaliana	LDHH_ST	21	0.936082
250598_at	AT5G07690	A. thaliana	LDHH_ST	6	0.887384
250589_at	AT5G07700	A. thaliana	LDHH_ST	8	0.931639
250322_at	AT5G12870	A. thaliana	LDHH_ST	15	0.806787
250099_at	AT5G17300	A. thaliana	LDHH_ST	23	0.992241
246724_at	AT5G29000	A. thaliana	LDHH_ST	19	0.884777
249704_at	AT5G35550	A. thaliana	LDHH_ST	4	0.897629
249349_at	AT5G40350	A. thaliana	LDHH_ST	9	0.879324
248954_at	AT5G45420	A. thaliana	LDHH_ST	8	0.817084
248795_at	AT5G47390	A. thaliana	LDHH_ST	2	0.96424
248596_at	AT5G49330	A. thaliana	LDHH_ST	16	0.889956
247768_at	AT5G58900	A. thaliana	LDHH_ST	17	0.897345
247696_at	AT5G59780	A. thaliana	LDHH_ST	3	0.84012
259432_at	AT1G01520	A. thaliana	LER_SD	3	0.976833
264782_at	AT1G08810	A. thaliana	LER_SD	20	0.905099
264709_at	AT1G09770	A. thaliana	LER_SD	19	0.900031
259365_at	AT1G13300	A. thaliana	LER_SD	7	0.946456
261491_at	AT1G14350	A. thaliana	LER_SD	9	0.974093
262715_at	AT1G16490	A. thaliana	LER_SD	5	0.870337
255753_at	AT1G18570	A. thaliana	LER_SD	17	0.958392
259476_at	AT1G19000	A. thaliana	LER_SD	0	0.857236
260664_at	AT1G19510	A. thaliana	LER_SD	9	0.899817
264210_at	AT1G22640	A. thaliana	LER_SD	20	0.87423
255734_at	AT1G25550	A. thaliana	LER_SD	16	0.952207
260999_at	AT1G26580	A. thaliana	LER_SD	18	0.952441
261274_at	AT1G26780	A. thaliana	LER_SD	9	0.913045
259618_at	AT1G48000	A. thaliana	LER_SD	23	0.871241
260769_at	AT1G49010	A. thaliana	LER_SD	5	0.97727
261610_at	AT1G49560	A. thaliana	LER_SD	5	0.985453
245628_at	AT1G56650	A. thaliana	LER_SD	5	0.973321
256198_at	AT1G58220	A. thaliana	LER_SD	20	0.866775
260326_at	AT1G63910	A. thaliana	LER_SD	0	0.855864
259822_at	AT1G66230	A. thaliana	LER_SD	13	0.885024
260134_at	AT1G66370	A. thaliana	LER_SD	20	0.890483
260139_at	AT1G66380	A. thaliana	LER_SD	7	0.923277
260435_at	AT1G68320	A. thaliana	LER_SD	4	0.825336
262284_at	AT1G68670	A. thaliana	LER_SD	19	0.88265
259833_at	AT1G69560	A. thaliana	LER_SD	6	0.854194
259832_at	AT1G69580	A. thaliana	LER_SD	2	0.831054
259751_at	AT1G71030	A. thaliana	LER_SD	4	0.883799
262166_at	AT1G74840	A. thaliana	LER_SD	19	0.906355
256503_at	AT1G75250	A. thaliana	LER_SD	9	0.922973
264119_at	AT1G79180	A. thaliana	LER_SD	23	0.911936
262203_at	AT2G01060	A. thaliana	LER_SD	18	0.945522
265520_at	AT2G06020	A. thaliana	LER_SD	2	0.909791
265359_at	AT2G16720	A. thaliana	LER_SD	3	0.990929
265316_at	AT2G20400	A. thaliana	LER_SD	17	0.916423
245084_at	AT2G23290	A. thaliana	LER_SD	0	0.809281
263615_at	AT2G25230	A. thaliana	LER_SD	9	0.955817
266301_at	AT2G26960	A. thaliana	LER_SD	9	0.842593
266469_at	AT2G31180	A. thaliana	LER_SD	5	0.88292
267087_at	AT2G32460	A. thaliana	LER_SD	14	0.875217
263892_at	AT2G36890	A. thaliana	LER_SD	3	0.864563
267157_at	AT2G37630	A. thaliana	LER_SD	10	0.956234
267141_at	AT2G38090	A. thaliana	LER_SD	8	0.816008
263830_at	AT2G40260	A. thaliana	LER_SD	5	0.902029
267077_at	AT2G40970	A. thaliana	LER_SD	21	0.925279
263977_at	AT2G42660	A. thaliana	LER_SD	0	0.825891
260581_at	AT2G47190	A. thaliana	LER_SD	8	0.854989
259281_at	AT3G01140	A. thaliana	LER_SD	6	0.960913
258807_at	AT3G04030	A. thaliana	LER_SD	8	0.832428
258516_at	AT3G06490	A. thaliana	LER_SD	19	0.963838
258723_at	AT3G09600	A. thaliana	LER_SD	22	0.974436
258724_at	AT3G09600	A. thaliana	LER_SD	21	0.99386
258960_at	AT3G10590	A. thaliana	LER_SD	22	0.837222
258761_at	AT3G10760	A. thaliana	LER_SD	23	0.935548
256255_at	AT3G11280	A. thaliana	LER_SD	20	0.883732
259283_at	AT3G11440	A. thaliana	LER_SD	12	0.899262
257704_at	AT3G12720	A. thaliana	LER_SD	12	0.835175
257698_at	AT3G12730	A. thaliana	LER_SD	20	0.875834
257689_at	AT3G12820	A. thaliana	LER_SD	8	0.828128
257855_at	AT3G13040	A. thaliana	LER_SD	23	0.984418
256985_at	AT3G13540	A. thaliana	LER_SD	11	0.812949
258195_at	AT3G13890	A. thaliana	LER_SD	13	0.871596
258157_at	AT3G18100	A. thaliana	LER_SD	13	0.836667
257919_at	AT3G23250	A. thaliana	LER_SD	10	0.892838
257250_at	AT3G24120	A. thaliana	LER_SD	19	0.928962
257163_at	AT3G24310	A. thaliana	LER_SD	7	0.802287
258233_at	AT3G27785	A. thaliana	LER_SD	8	0.89795
257220_at	AT3G27810	A. thaliana	LER_SD	0	0.868886
258237_at	AT3G27810	A. thaliana	LER_SD	7	0.934922
257221_at	AT3G27920	A. thaliana	LER_SD	12	0.872027
257140_at	AT3G28910	A. thaliana	LER_SD	15	0.809642
258004_at	AT3G29020	A. thaliana	LER_SD	2	0.897956
257307_at	AT3G30210	A. thaliana	LER_SD	4	0.841734
252534_at	AT3G46130	A. thaliana	LER_SD	21	0.863524
252408_at	AT3G47600	A. thaliana	LER_SD	20	0.903724
252340_at	AT3G48920	A. thaliana	LER_SD	6	0.963665
252233_at	AT3G49690	A. thaliana	LER_SD	12	0.923415
252193_at	AT3G50060	A. thaliana	LER_SD	3	0.99325
251363_at	AT3G61250	A. thaliana	LER_SD	21	0.827007
251223_at	AT3G62610	A. thaliana	LER_SD	3	0.860776
255614_at	AT4G01280	A. thaliana	LER_SD	0	0.978736
255538_at	AT4G01680	A. thaliana	LER_SD	21	0.989388
255250_at	AT4G05100	A. thaliana	LER_SD	1	0.952639
255037_at	AT4G09460	A. thaliana	LER_SD	17	0.952474
254813_at	AT4G12350	A. thaliana	LER_SD	19	0.859132
254714_at	AT4G13480	A. thaliana	LER_SD	23	0.943645
254413_at	AT4G21440	A. thaliana	LER_SD	4	0.978496
254277_at	AT4G22680	A. thaliana	LER_SD	1	0.924379
253851_at	AT4G28110	A. thaliana	LER_SD	2	0.973991
253417_at	AT4G32730	A. thaliana	LER_SD	15	0.954517
253451_at	AT4G32730	A. thaliana	LER_SD	8	0.863356
253219_at	AT4G34990	A. thaliana	LER_SD	19	0.964231
246215_at	AT4G37180	A. thaliana	LER_SD	19	0.924141
246253_at	AT4G37260	A. thaliana	LER_SD	17	0.905168
252958_at	AT4G38620	A. thaliana	LER_SD	6	0.954867
250858_at	AT5G04760	A. thaliana	LER_SD	18	0.958229
250710_at	AT5G06100	A. thaliana	LER_SD	15	0.94089
250697_at	AT5G06800	A. thaliana	LER_SD	20	0.921338
250598_at	AT5G07690	A. thaliana	LER_SD	7	0.805733
250524_at	AT5G08520	A. thaliana	LER_SD	16	0.97535
245847_at	AT5G11050	A. thaliana	LER_SD	23	0.839165
250386_at	AT5G11510	A. thaliana	LER_SD	11	0.97337
250173_at	AT5G14340	A. thaliana	LER_SD	7	0.859797
246585_at	AT5G14750	A. thaliana	LER_SD	7	0.915474
250167_at	AT5G15310	A. thaliana	LER_SD	5	0.879256
250103_at	AT5G16600	A. thaliana	LER_SD	2	0.94541
246477_at	AT5G16770	A. thaliana	LER_SD	4	0.838027
250099_at	AT5G17300	A. thaliana	LER_SD	22	0.97603
250051_at	AT5G17800	A. thaliana	LER_SD	10	0.943607
250031_at	AT5G18240	A. thaliana	LER_SD	14	0.938187
246844_at	AT5G26660	A. thaliana	LER_SD	7	0.923892
246724_at	AT5G29000	A. thaliana	LER_SD	21	0.953665
249704_at	AT5G35550	A. thaliana	LER_SD	5	0.829549
249352_at	AT5G40430	A. thaliana	LER_SD	8	0.842465
248795_at	AT5G47390	A. thaliana	LER_SD	21	0.921503
248596_at	AT5G49330	A. thaliana	LER_SD	7	0.972129
248328_at	AT5G52660	A. thaliana	LER_SD	4	0.965739
248203_at	AT5G54230	A. thaliana	LER_SD	2	0.960276
248051_at	AT5G56110	A. thaliana	LER_SD	9	0.817342
247868_at	AT5G57620	A. thaliana	LER_SD	17	0.825377
247749_at	AT5G58850	A. thaliana	LER_SD	9	0.869528
247768_at	AT5G58900	A. thaliana	LER_SD	14	0.970422
247696_at	AT5G59780	A. thaliana	LER_SD	23	0.898242
247600_at	AT5G60890	A. thaliana	LER_SD	6	0.994609
247549_at	AT5G61420	A. thaliana	LER_SD	6	0.979577
247455_at	AT5G62470	A. thaliana	LER_SD	23	0.993671
247231_at	AT5G65230	A. thaliana	LER_SD	6	0.927472
247165_at	AT5G65790	A. thaliana	LER_SD	6	0.849096
246987_at	AT5G67300	A. thaliana	LER_SD	1	0.964217
259432_at	AT1G01520	A. thaliana	lhyox_SD	5	0.991589
260784_at	AT1G06180	A. thaliana	lhyox_SD	6	0.993198
264709_at	AT1G09770	A. thaliana	lhyox_SD	23	0.903364
259365_at	AT1G13300	A. thaliana	lhyox_SD	17	0.981267
261491_at	AT1G14350	A. thaliana	lhyox_SD	8	0.948049
255903_at	AT1G17950	A. thaliana	lhyox_SD	20	0.813387
255753_at	AT1G18570	A. thaliana	lhyox_SD	0	0.977637
261431_at	AT1G18710	A. thaliana	lhyox_SD	6	0.969646
259476_at	AT1G19000	A. thaliana	lhyox_SD	4	0.955575
260664_at	AT1G19510	A. thaliana	lhyox_SD	22	0.909486
264210_at	AT1G22640	A. thaliana	lhyox_SD	21	0.991822
255734_at	AT1G25550	A. thaliana	lhyox_SD	16	0.942925
260999_at	AT1G26580	A. thaliana	lhyox_SD	19	0.960325
262027_at	AT1G35515	A. thaliana	lhyox_SD	14	0.91627
262724_s_at	AT1G43330	A. thaliana	lhyox_SD	15	0.804834
259618_at	AT1G48000	A. thaliana	lhyox_SD	3	0.879351
260769_at	AT1G49010	A. thaliana	lhyox_SD	6	0.976933
261610_at	AT1G49560	A. thaliana	lhyox_SD	4	0.934424
245628_at	AT1G56650	A. thaliana	lhyox_SD	4	0.999373
246401_at	AT1G57560	A. thaliana	lhyox_SD	10	0.957049
256198_at	AT1G58220	A. thaliana	lhyox_SD	22	0.952216
259822_at	AT1G66230	A. thaliana	lhyox_SD	9	0.958469
260139_at	AT1G66380	A. thaliana	lhyox_SD	0	0.865432
260140_at	AT1G66390	A. thaliana	lhyox_SD	21	0.925755
260435_at	AT1G68320	A. thaliana	lhyox_SD	12	0.923485
262284_at	AT1G68670	A. thaliana	lhyox_SD	19	0.965108
259833_at	AT1G69560	A. thaliana	lhyox_SD	18	0.879558
259751_at	AT1G71030	A. thaliana	lhyox_SD	18	0.962632
245735_at	AT1G73410	A. thaliana	lhyox_SD	11	0.877237
260220_at	AT1G74650	A. thaliana	lhyox_SD	23	0.95334
262166_at	AT1G74840	A. thaliana	lhyox_SD	18	0.979841
256503_at	AT1G75250	A. thaliana	lhyox_SD	20	0.924257
264119_at	AT1G79180	A. thaliana	lhyox_SD	3	0.885121
262203_at	AT2G01060	A. thaliana	lhyox_SD	18	0.910911
267485_at	AT2G02820	A. thaliana	lhyox_SD	9	0.93747
265719_at	AT2G03500	A. thaliana	lhyox_SD	5	0.934943
265520_at	AT2G06020	A. thaliana	lhyox_SD	23	0.892002
265301_s_at	AT2G13960	A. thaliana	lhyox_SD	21	0.940766
265359_at	AT2G16720	A. thaliana	lhyox_SD	3	0.985278
265316_at	AT2G20400	A. thaliana	lhyox_SD	19	0.960681
245084_at	AT2G23290	A. thaliana	lhyox_SD	0	0.863666
263615_at	AT2G25230	A. thaliana	lhyox_SD	19	0.892196
266862_at	AT2G26950	A. thaliana	lhyox_SD	16	0.904001
266469_at	AT2G31180	A. thaliana	lhyox_SD	7	0.839097
263892_at	AT2G36890	A. thaliana	lhyox_SD	8	0.949658
267157_at	AT2G37630	A. thaliana	lhyox_SD	6	0.901013
267141_at	AT2G38090	A. thaliana	lhyox_SD	3	0.950377
267354_at	AT2G39880	A. thaliana	lhyox_SD	13	0.920793
263830_at	AT2G40260	A. thaliana	lhyox_SD	10	0.9171
267077_at	AT2G40970	A. thaliana	lhyox_SD	18	0.962943
263977_at	AT2G42660	A. thaliana	lhyox_SD	2	0.801695
260581_at	AT2G47190	A. thaliana	lhyox_SD	23	0.987565
259281_at	AT3G01140	A. thaliana	lhyox_SD	6	0.950172
259187_at	AT3G01530	A. thaliana	lhyox_SD	16	0.806735
258620_at	AT3G02940	A. thaliana	lhyox_SD	5	0.87612
258807_at	AT3G04030	A. thaliana	lhyox_SD	7	0.868176
258516_at	AT3G06490	A. thaliana	lhyox_SD	0	0.927368
256155_at	AT3G08500	A. thaliana	lhyox_SD	7	0.898669
258723_at	AT3G09600	A. thaliana	lhyox_SD	6	0.995727
258724_at	AT3G09600	A. thaliana	lhyox_SD	7	0.98406
258961_at	AT3G10580	A. thaliana	lhyox_SD	14	0.834679
258960_at	AT3G10590	A. thaliana	lhyox_SD	20	0.822846
258761_at	AT3G10760	A. thaliana	lhyox_SD	7	0.858848
256255_at	AT3G11280	A. thaliana	lhyox_SD	11	0.845391
259283_at	AT3G11440	A. thaliana	lhyox_SD	23	0.965853
257704_at	AT3G12720	A. thaliana	lhyox_SD	10	0.832022
257698_at	AT3G12730	A. thaliana	lhyox_SD	19	0.960278
257855_at	AT3G13040	A. thaliana	lhyox_SD	6	0.962101
256985_at	AT3G13540	A. thaliana	lhyox_SD	12	0.801891
259379_at	AT3G16350	A. thaliana	lhyox_SD	11	0.811646
257919_at	AT3G23250	A. thaliana	lhyox_SD	0	0.998022
257250_at	AT3G24120	A. thaliana	lhyox_SD	18	0.979251
257163_at	AT3G24310	A. thaliana	lhyox_SD	20	0.96941
257645_at	AT3G25790	A. thaliana	lhyox_SD	7	0.936996
258233_at	AT3G27785	A. thaliana	lhyox_SD	17	0.841801
258237_at	AT3G27810	A. thaliana	lhyox_SD	6	0.813279
257221_at	AT3G27920	A. thaliana	lhyox_SD	10	0.816425
257307_at	AT3G30210	A. thaliana	lhyox_SD	6	0.836313
252534_at	AT3G46130	A. thaliana	lhyox_SD	23	0.973335
252408_at	AT3G47600	A. thaliana	lhyox_SD	23	0.964338
252340_at	AT3G48920	A. thaliana	lhyox_SD	6	0.975767
252233_at	AT3G49690	A. thaliana	lhyox_SD	0	0.910205
252193_at	AT3G50060	A. thaliana	lhyox_SD	1	0.93965
251974_at	AT3G53200	A. thaliana	lhyox_SD	20	0.871735
251363_at	AT3G61250	A. thaliana	lhyox_SD	6	0.958391
255614_at	AT4G01280	A. thaliana	lhyox_SD	4	0.909569
255538_at	AT4G01680	A. thaliana	lhyox_SD	1	0.899214
255250_at	AT4G05100	A. thaliana	lhyox_SD	4	0.987564
255037_at	AT4G09460	A. thaliana	lhyox_SD	18	0.977442
254714_at	AT4G13480	A. thaliana	lhyox_SD	22	0.940662
245381_at	AT4G17785	A. thaliana	lhyox_SD	23	0.958816
254413_at	AT4G21440	A. thaliana	lhyox_SD	4	0.995339
254277_at	AT4G22680	A. thaliana	lhyox_SD	7	0.814418
245234_at	AT4G25560	A. thaliana	lhyox_SD	10	0.847831
253939_at	AT4G26930	A. thaliana	lhyox_SD	15	0.882657
253851_at	AT4G28110	A. thaliana	lhyox_SD	4	0.995694
253417_at	AT4G32730	A. thaliana	lhyox_SD	5	0.946011
253327_at	AT4G33450	A. thaliana	lhyox_SD	20	0.965744
253219_at	AT4G34990	A. thaliana	lhyox_SD	1	0.996845
246215_at	AT4G37180	A. thaliana	lhyox_SD	19	0.975786
246253_at	AT4G37260	A. thaliana	lhyox_SD	19	0.903425
252958_at	AT4G38620	A. thaliana	lhyox_SD	6	0.95975
251132_at	AT5G01200	A. thaliana	lhyox_SD	17	0.81231
250858_at	AT5G04760	A. thaliana	lhyox_SD	20	0.917804
250810_at	AT5G05090	A. thaliana	lhyox_SD	17	0.952026
250741_at	AT5G05790	A. thaliana	lhyox_SD	6	0.981451
250710_at	AT5G06100	A. thaliana	lhyox_SD	19	0.908446
250697_at	AT5G06800	A. thaliana	lhyox_SD	17	0.957445
250598_at	AT5G07690	A. thaliana	lhyox_SD	3	0.908118
250589_at	AT5G07700	A. thaliana	lhyox_SD	7	0.969936
250524_at	AT5G08520	A. thaliana	lhyox_SD	18	0.993467
250450_at	AT5G10280	A. thaliana	lhyox_SD	20	0.810671
245847_at	AT5G11050	A. thaliana	lhyox_SD	0	0.848237
250386_at	AT5G11510	A. thaliana	lhyox_SD	7	0.915255
250322_at	AT5G12870	A. thaliana	lhyox_SD	8	0.918787
250173_at	AT5G14340	A. thaliana	lhyox_SD	10	0.905227
246585_at	AT5G14750	A. thaliana	lhyox_SD	13	0.919959
250167_at	AT5G15310	A. thaliana	lhyox_SD	5	0.945145
250103_at	AT5G16600	A. thaliana	lhyox_SD	4	0.985314
246477_at	AT5G16770	A. thaliana	lhyox_SD	13	0.885593
250051_at	AT5G17800	A. thaliana	lhyox_SD	1	0.879682
250031_at	AT5G18240	A. thaliana	lhyox_SD	16	0.921699
246844_at	AT5G26660	A. thaliana	lhyox_SD	14	0.936025
246724_at	AT5G29000	A. thaliana	lhyox_SD	4	0.978987
249350_at	AT5G40360	A. thaliana	lhyox_SD	4	0.955172
249352_at	AT5G40430	A. thaliana	lhyox_SD	22	0.924629
248795_at	AT5G47390	A. thaliana	lhyox_SD	19	0.994177
248596_at	AT5G49330	A. thaliana	lhyox_SD	8	0.959627
248618_at	AT5G49620	A. thaliana	lhyox_SD	23	0.925299
248343_at	AT5G52260	A. thaliana	lhyox_SD	0	0.917666
248203_at	AT5G54230	A. thaliana	lhyox_SD	4	0.991219
248116_at	AT5G55020	A. thaliana	lhyox_SD	17	0.840302
248051_at	AT5G56110	A. thaliana	lhyox_SD	14	0.887717
247868_at	AT5G57620	A. thaliana	lhyox_SD	12	0.882237
247768_at	AT5G58900	A. thaliana	lhyox_SD	11	0.941977
247696_at	AT5G59780	A. thaliana	lhyox_SD	18	0.943531
247600_at	AT5G60890	A. thaliana	lhyox_SD	7	0.964258
247549_at	AT5G61420	A. thaliana	lhyox_SD	6	0.99842
247535_at	AT5G61620	A. thaliana	lhyox_SD	17	0.836943
247455_at	AT5G62470	A. thaliana	lhyox_SD	1	0.984231
247231_at	AT5G65230	A. thaliana	lhyox_SD	5	0.900998
247165_at	AT5G65790	A. thaliana	lhyox_SD	7	0.927627
246987_at	AT5G67300	A. thaliana	lhyox_SD	23	0.958713
259432_at	AT1G01520	A. thaliana	LIGHT5_HIF138-13	0	0.999146
260784_at	AT1G06180	A. thaliana	LIGHT5_HIF138-13	0	0.943219
264782_at	AT1G08810	A. thaliana	LIGHT5_HIF138-13	11	0.939238
264556_at	AT1G09540	A. thaliana	LIGHT5_HIF138-13	4	0.824093
264709_at	AT1G09770	A. thaliana	LIGHT5_HIF138-13	17	0.867642
259365_at	AT1G13300	A. thaliana	LIGHT5_HIF138-13	16	0.86916
261491_at	AT1G14350	A. thaliana	LIGHT5_HIF138-13	11	0.854025
262715_at	AT1G16490	A. thaliana	LIGHT5_HIF138-13	8	0.903715
255903_at	AT1G17950	A. thaliana	LIGHT5_HIF138-13	3	0.924899
260664_at	AT1G19510	A. thaliana	LIGHT5_HIF138-13	5	0.806421
255734_at	AT1G25550	A. thaliana	LIGHT5_HIF138-13	13	0.90548
260999_at	AT1G26580	A. thaliana	LIGHT5_HIF138-13	18	0.959697
261274_at	AT1G26780	A. thaliana	LIGHT5_HIF138-13	13	0.863617
262724_s_at	AT1G43330	A. thaliana	LIGHT5_HIF138-13	1	0.846717
245628_at	AT1G56650	A. thaliana	LIGHT5_HIF138-13	23	0.879562
260326_at	AT1G63910	A. thaliana	LIGHT5_HIF138-13	0	0.912113
260140_at	AT1G66390	A. thaliana	LIGHT5_HIF138-13	2	0.831312
260435_at	AT1G68320	A. thaliana	LIGHT5_HIF138-13	1	0.924647
262284_at	AT1G68670	A. thaliana	LIGHT5_HIF138-13	18	0.892348
259832_at	AT1G69580	A. thaliana	LIGHT5_HIF138-13	8	0.854913
259751_at	AT1G71030	A. thaliana	LIGHT5_HIF138-13	6	0.980745
245735_at	AT1G73410	A. thaliana	LIGHT5_HIF138-13	22	0.953863
260220_at	AT1G74650	A. thaliana	LIGHT5_HIF138-13	6	0.800447
262166_at	AT1G74840	A. thaliana	LIGHT5_HIF138-13	17	0.973722
256503_at	AT1G75250	A. thaliana	LIGHT5_HIF138-13	2	0.951323
264119_at	AT1G79180	A. thaliana	LIGHT5_HIF138-13	6	0.854851
267485_at	AT2G02820	A. thaliana	LIGHT5_HIF138-13	13	0.972751
265520_at	AT2G06020	A. thaliana	LIGHT5_HIF138-13	8	0.921778
265301_s_at	AT2G13960	A. thaliana	LIGHT5_HIF138-13	1	0.886147
265359_at	AT2G16720	A. thaliana	LIGHT5_HIF138-13	1	0.916095
265316_at	AT2G20400	A. thaliana	LIGHT5_HIF138-13	20	0.937362
263615_at	AT2G25230	A. thaliana	LIGHT5_HIF138-13	3	0.888124
266862_at	AT2G26950	A. thaliana	LIGHT5_HIF138-13	3	0.828837
266301_at	AT2G26960	A. thaliana	LIGHT5_HIF138-13	6	0.971081
267495_at	AT2G30420	A. thaliana	LIGHT5_HIF138-13	9	0.96381
263892_at	AT2G36890	A. thaliana	LIGHT5_HIF138-13	8	0.844135
267157_at	AT2G37630	A. thaliana	LIGHT5_HIF138-13	13	0.875627
267141_at	AT2G38090	A. thaliana	LIGHT5_HIF138-13	19	0.950141
267354_at	AT2G39880	A. thaliana	LIGHT5_HIF138-13	5	0.950032
263830_at	AT2G40260	A. thaliana	LIGHT5_HIF138-13	19	0.885755
267077_at	AT2G40970	A. thaliana	LIGHT5_HIF138-13	10	0.832255
260581_at	AT2G47190	A. thaliana	LIGHT5_HIF138-13	4	0.937927
245126_at	AT2G47460	A. thaliana	LIGHT5_HIF138-13	1	0.862715
259281_at	AT3G01140	A. thaliana	LIGHT5_HIF138-13	1	0.834616
258516_at	AT3G06490	A. thaliana	LIGHT5_HIF138-13	13	0.825902
256155_at	AT3G08500	A. thaliana	LIGHT5_HIF138-13	23	0.979093
258723_at	AT3G09600	A. thaliana	LIGHT5_HIF138-13	0	0.991901
258724_at	AT3G09600	A. thaliana	LIGHT5_HIF138-13	0	0.995657
258961_at	AT3G10580	A. thaliana	LIGHT5_HIF138-13	1	0.924048
258960_at	AT3G10590	A. thaliana	LIGHT5_HIF138-13	23	0.87394
258761_at	AT3G10760	A. thaliana	LIGHT5_HIF138-13	0	0.843085
259283_at	AT3G11440	A. thaliana	LIGHT5_HIF138-13	8	0.81562
257704_at	AT3G12720	A. thaliana	LIGHT5_HIF138-13	4	0.940666
257698_at	AT3G12730	A. thaliana	LIGHT5_HIF138-13	17	0.930701
257855_at	AT3G13040	A. thaliana	LIGHT5_HIF138-13	1	0.944375
256985_at	AT3G13540	A. thaliana	LIGHT5_HIF138-13	23	0.940049
258157_at	AT3G18100	A. thaliana	LIGHT5_HIF138-13	15	0.863499
257250_at	AT3G24120	A. thaliana	LIGHT5_HIF138-13	17	0.929985
257645_at	AT3G25790	A. thaliana	LIGHT5_HIF138-13	1	0.942919
258233_at	AT3G27785	A. thaliana	LIGHT5_HIF138-13	1	0.860245
258234_at	AT3G27785	A. thaliana	LIGHT5_HIF138-13	3	0.931075
257220_at	AT3G27810	A. thaliana	LIGHT5_HIF138-13	4	0.867968
258237_at	AT3G27810	A. thaliana	LIGHT5_HIF138-13	0	0.920204
257140_at	AT3G28910	A. thaliana	LIGHT5_HIF138-13	18	0.943964
258004_at	AT3G29020	A. thaliana	LIGHT5_HIF138-13	12	0.806172
252534_at	AT3G46130	A. thaliana	LIGHT5_HIF138-13	10	0.935502
252408_at	AT3G47600	A. thaliana	LIGHT5_HIF138-13	18	0.909518
251974_at	AT3G53200	A. thaliana	LIGHT5_HIF138-13	18	0.874968
251763_at	AT3G55730	A. thaliana	LIGHT5_HIF138-13	10	0.879374
255614_at	AT4G01280	A. thaliana	LIGHT5_HIF138-13	23	0.972745
255538_at	AT4G01680	A. thaliana	LIGHT5_HIF138-13	20	0.932768
255250_at	AT4G05100	A. thaliana	LIGHT5_HIF138-13	0	0.972451
255037_at	AT4G09460	A. thaliana	LIGHT5_HIF138-13	19	0.808399
254813_at	AT4G12350	A. thaliana	LIGHT5_HIF138-13	20	0.850753
254619_at	AT4G18770	A. thaliana	LIGHT5_HIF138-13	0	0.904842
254277_at	AT4G22680	A. thaliana	LIGHT5_HIF138-13	18	0.940478
245234_at	AT4G25560	A. thaliana	LIGHT5_HIF138-13	11	0.813073
253939_at	AT4G26930	A. thaliana	LIGHT5_HIF138-13	18	0.904816
253851_at	AT4G28110	A. thaliana	LIGHT5_HIF138-13	0	0.987264
253417_at	AT4G32730	A. thaliana	LIGHT5_HIF138-13	12	0.921765
253451_at	AT4G32730	A. thaliana	LIGHT5_HIF138-13	9	0.933935
246215_at	AT4G37180	A. thaliana	LIGHT5_HIF138-13	18	0.965559
246253_at	AT4G37260	A. thaliana	LIGHT5_HIF138-13	12	0.825116
253067_at	AT4G37780	A. thaliana	LIGHT5_HIF138-13	0	0.896625
252958_at	AT4G38620	A. thaliana	LIGHT5_HIF138-13	14	0.845583
251132_at	AT5G01200	A. thaliana	LIGHT5_HIF138-13	16	0.812138
250858_at	AT5G04760	A. thaliana	LIGHT5_HIF138-13	18	0.978281
250810_at	AT5G05090	A. thaliana	LIGHT5_HIF138-13	7	0.983297
250710_at	AT5G06100	A. thaliana	LIGHT5_HIF138-13	16	0.900878
250697_at	AT5G06800	A. thaliana	LIGHT5_HIF138-13	16	0.809421
250598_at	AT5G07690	A. thaliana	LIGHT5_HIF138-13	12	0.927212
250589_at	AT5G07700	A. thaliana	LIGHT5_HIF138-13	16	0.976398
250524_at	AT5G08520	A. thaliana	LIGHT5_HIF138-13	17	0.892937
250450_at	AT5G10280	A. thaliana	LIGHT5_HIF138-13	14	0.86275
245847_at	AT5G11050	A. thaliana	LIGHT5_HIF138-13	21	0.882986
250322_at	AT5G12870	A. thaliana	LIGHT5_HIF138-13	0	0.880886
246585_at	AT5G14750	A. thaliana	LIGHT5_HIF138-13	1	0.891275
250167_at	AT5G15310	A. thaliana	LIGHT5_HIF138-13	19	0.95169
246477_at	AT5G16770	A. thaliana	LIGHT5_HIF138-13	4	0.888806
250099_at	AT5G17300	A. thaliana	LIGHT5_HIF138-13	23	0.977483
250051_at	AT5G17800	A. thaliana	LIGHT5_HIF138-13	21	0.912358
250031_at	AT5G18240	A. thaliana	LIGHT5_HIF138-13	16	0.833362
249858_at	AT5G23000	A. thaliana	LIGHT5_HIF138-13	0	0.975732
249820_at	AT5G23650	A. thaliana	LIGHT5_HIF138-13	22	0.949752
246724_at	AT5G29000	A. thaliana	LIGHT5_HIF138-13	17	0.978783
249704_at	AT5G35550	A. thaliana	LIGHT5_HIF138-13	20	0.930927
249414_at	AT5G39700	A. thaliana	LIGHT5_HIF138-13	22	0.944488
249349_at	AT5G40350	A. thaliana	LIGHT5_HIF138-13	2	0.850094
249350_at	AT5G40360	A. thaliana	LIGHT5_HIF138-13	4	0.828022
249352_at	AT5G40430	A. thaliana	LIGHT5_HIF138-13	21	0.891989
248954_at	AT5G45420	A. thaliana	LIGHT5_HIF138-13	2	0.97974
248795_at	AT5G47390	A. thaliana	LIGHT5_HIF138-13	5	0.841316
248596_at	AT5G49330	A. thaliana	LIGHT5_HIF138-13	0	0.855657
248618_at	AT5G49620	A. thaliana	LIGHT5_HIF138-13	12	0.849799
248343_at	AT5G52260	A. thaliana	LIGHT5_HIF138-13	17	0.870962
248203_at	AT5G54230	A. thaliana	LIGHT5_HIF138-13	23	0.937908
248051_at	AT5G56110	A. thaliana	LIGHT5_HIF138-13	7	0.855513
247868_at	AT5G57620	A. thaliana	LIGHT5_HIF138-13	6	0.953906
247768_at	AT5G58900	A. thaliana	LIGHT5_HIF138-13	11	0.978456
247696_at	AT5G59780	A. thaliana	LIGHT5_HIF138-13	23	0.896547
247600_at	AT5G60890	A. thaliana	LIGHT5_HIF138-13	6	0.902244
247451_at	AT5G62320	A. thaliana	LIGHT5_HIF138-13	4	0.836874
247455_at	AT5G62470	A. thaliana	LIGHT5_HIF138-13	19	0.964204
247231_at	AT5G65230	A. thaliana	LIGHT5_HIF138-13	2	0.905061
259432_at	AT1G01520	A. thaliana	LIGHT5_HIF138-8	0	0.999789
260784_at	AT1G06180	A. thaliana	LIGHT5_HIF138-8	0	0.937021
264782_at	AT1G08810	A. thaliana	LIGHT5_HIF138-8	11	0.953558
264556_at	AT1G09540	A. thaliana	LIGHT5_HIF138-8	4	0.810476
264709_at	AT1G09770	A. thaliana	LIGHT5_HIF138-8	17	0.838661
262715_at	AT1G16490	A. thaliana	LIGHT5_HIF138-8	8	0.928943
255903_at	AT1G17950	A. thaliana	LIGHT5_HIF138-8	5	0.91663
260664_at	AT1G19510	A. thaliana	LIGHT5_HIF138-8	3	0.836204
255734_at	AT1G25550	A. thaliana	LIGHT5_HIF138-8	13	0.930013
260999_at	AT1G26580	A. thaliana	LIGHT5_HIF138-8	18	0.962448
261274_at	AT1G26780	A. thaliana	LIGHT5_HIF138-8	13	0.858722
262027_at	AT1G35515	A. thaliana	LIGHT5_HIF138-8	3	0.822278
262724_s_at	AT1G43330	A. thaliana	LIGHT5_HIF138-8	1	0.811824
245628_at	AT1G56650	A. thaliana	LIGHT5_HIF138-8	22	0.884571
260326_at	AT1G63910	A. thaliana	LIGHT5_HIF138-8	0	0.872143
260134_at	AT1G66370	A. thaliana	LIGHT5_HIF138-8	16	0.936862
260140_at	AT1G66390	A. thaliana	LIGHT5_HIF138-8	2	0.878476
260435_at	AT1G68320	A. thaliana	LIGHT5_HIF138-8	1	0.965237
262284_at	AT1G68670	A. thaliana	LIGHT5_HIF138-8	17	0.85712
259832_at	AT1G69580	A. thaliana	LIGHT5_HIF138-8	8	0.805274
259751_at	AT1G71030	A. thaliana	LIGHT5_HIF138-8	6	0.98235
245735_at	AT1G73410	A. thaliana	LIGHT5_HIF138-8	22	0.965602
262166_at	AT1G74840	A. thaliana	LIGHT5_HIF138-8	17	0.948871
256503_at	AT1G75250	A. thaliana	LIGHT5_HIF138-8	2	0.951138
264119_at	AT1G79180	A. thaliana	LIGHT5_HIF138-8	8	0.820693
262203_at	AT2G01060	A. thaliana	LIGHT5_HIF138-8	14	0.803707
267485_at	AT2G02820	A. thaliana	LIGHT5_HIF138-8	13	0.985514
265520_at	AT2G06020	A. thaliana	LIGHT5_HIF138-8	7	0.912311
265301_s_at	AT2G13960	A. thaliana	LIGHT5_HIF138-8	1	0.864037
265359_at	AT2G16720	A. thaliana	LIGHT5_HIF138-8	1	0.924631
265316_at	AT2G20400	A. thaliana	LIGHT5_HIF138-8	20	0.926852
263615_at	AT2G25230	A. thaliana	LIGHT5_HIF138-8	3	0.948143
266862_at	AT2G26950	A. thaliana	LIGHT5_HIF138-8	3	0.816587
266301_at	AT2G26960	A. thaliana	LIGHT5_HIF138-8	6	0.967107
267495_at	AT2G30420	A. thaliana	LIGHT5_HIF138-8	9	0.926916
263892_at	AT2G36890	A. thaliana	LIGHT5_HIF138-8	8	0.837858
267157_at	AT2G37630	A. thaliana	LIGHT5_HIF138-8	13	0.90344
267141_at	AT2G38090	A. thaliana	LIGHT5_HIF138-8	19	0.927056
267354_at	AT2G39880	A. thaliana	LIGHT5_HIF138-8	5	0.941496
263830_at	AT2G40260	A. thaliana	LIGHT5_HIF138-8	19	0.810248
263977_at	AT2G42660	A. thaliana	LIGHT5_HIF138-8	0	0.817698
260581_at	AT2G47190	A. thaliana	LIGHT5_HIF138-8	4	0.980141
245126_at	AT2G47460	A. thaliana	LIGHT5_HIF138-8	0	0.853774
258516_at	AT3G06490	A. thaliana	LIGHT5_HIF138-8	13	0.814212
256155_at	AT3G08500	A. thaliana	LIGHT5_HIF138-8	23	0.941293
258723_at	AT3G09600	A. thaliana	LIGHT5_HIF138-8	0	0.992861
258724_at	AT3G09600	A. thaliana	LIGHT5_HIF138-8	0	0.995503
258961_at	AT3G10580	A. thaliana	LIGHT5_HIF138-8	1	0.906085
258960_at	AT3G10590	A. thaliana	LIGHT5_HIF138-8	1	0.864013
258761_at	AT3G10760	A. thaliana	LIGHT5_HIF138-8	1	0.937854
257704_at	AT3G12720	A. thaliana	LIGHT5_HIF138-8	4	0.909348
257698_at	AT3G12730	A. thaliana	LIGHT5_HIF138-8	17	0.932677
257855_at	AT3G13040	A. thaliana	LIGHT5_HIF138-8	1	0.95149
256985_at	AT3G13540	A. thaliana	LIGHT5_HIF138-8	23	0.978743
259379_at	AT3G16350	A. thaliana	LIGHT5_HIF138-8	8	0.83148
258157_at	AT3G18100	A. thaliana	LIGHT5_HIF138-8	15	0.913043
257919_at	AT3G23250	A. thaliana	LIGHT5_HIF138-8	2	0.807955
257250_at	AT3G24120	A. thaliana	LIGHT5_HIF138-8	18	0.908783
257645_at	AT3G25790	A. thaliana	LIGHT5_HIF138-8	23	0.923866
258233_at	AT3G27785	A. thaliana	LIGHT5_HIF138-8	1	0.831613
258234_at	AT3G27785	A. thaliana	LIGHT5_HIF138-8	2	0.855532
257220_at	AT3G27810	A. thaliana	LIGHT5_HIF138-8	4	0.881475
258237_at	AT3G27810	A. thaliana	LIGHT5_HIF138-8	0	0.936124
257140_at	AT3G28910	A. thaliana	LIGHT5_HIF138-8	18	0.933793
252534_at	AT3G46130	A. thaliana	LIGHT5_HIF138-8	10	0.916238
252408_at	AT3G47600	A. thaliana	LIGHT5_HIF138-8	18	0.920643
252340_at	AT3G48920	A. thaliana	LIGHT5_HIF138-8	9	0.849489
252233_at	AT3G49690	A. thaliana	LIGHT5_HIF138-8	22	0.809968
251974_at	AT3G53200	A. thaliana	LIGHT5_HIF138-8	18	0.83084
251763_at	AT3G55730	A. thaliana	LIGHT5_HIF138-8	10	0.902078
251363_at	AT3G61250	A. thaliana	LIGHT5_HIF138-8	14	0.820668
255614_at	AT4G01280	A. thaliana	LIGHT5_HIF138-8	23	0.973676
255538_at	AT4G01680	A. thaliana	LIGHT5_HIF138-8	20	0.966105
255250_at	AT4G05100	A. thaliana	LIGHT5_HIF138-8	0	0.972772
254813_at	AT4G12350	A. thaliana	LIGHT5_HIF138-8	20	0.860495
254619_at	AT4G18770	A. thaliana	LIGHT5_HIF138-8	0	0.864453
254277_at	AT4G22680	A. thaliana	LIGHT5_HIF138-8	18	0.902666
245234_at	AT4G25560	A. thaliana	LIGHT5_HIF138-8	8	0.807052
253939_at	AT4G26930	A. thaliana	LIGHT5_HIF138-8	18	0.904888
253851_at	AT4G28110	A. thaliana	LIGHT5_HIF138-8	0	0.989493
253417_at	AT4G32730	A. thaliana	LIGHT5_HIF138-8	12	0.967733
253451_at	AT4G32730	A. thaliana	LIGHT5_HIF138-8	9	0.909159
246215_at	AT4G37180	A. thaliana	LIGHT5_HIF138-8	18	0.975696
246253_at	AT4G37260	A. thaliana	LIGHT5_HIF138-8	12	0.834738
253067_at	AT4G37780	A. thaliana	LIGHT5_HIF138-8	1	0.912831
252958_at	AT4G38620	A. thaliana	LIGHT5_HIF138-8	14	0.872451
251132_at	AT5G01200	A. thaliana	LIGHT5_HIF138-8	15	0.858242
250858_at	AT5G04760	A. thaliana	LIGHT5_HIF138-8	18	0.968828
250810_at	AT5G05090	A. thaliana	LIGHT5_HIF138-8	7	0.973337
250710_at	AT5G06100	A. thaliana	LIGHT5_HIF138-8	16	0.906542
250697_at	AT5G06800	A. thaliana	LIGHT5_HIF138-8	16	0.843684
250598_at	AT5G07690	A. thaliana	LIGHT5_HIF138-8	12	0.964887
250589_at	AT5G07700	A. thaliana	LIGHT5_HIF138-8	16	0.931049
250524_at	AT5G08520	A. thaliana	LIGHT5_HIF138-8	18	0.884476
250450_at	AT5G10280	A. thaliana	LIGHT5_HIF138-8	13	0.880787
245847_at	AT5G11050	A. thaliana	LIGHT5_HIF138-8	21	0.847008
250322_at	AT5G12870	A. thaliana	LIGHT5_HIF138-8	0	0.83239
250173_at	AT5G14340	A. thaliana	LIGHT5_HIF138-8	4	0.804626
246585_at	AT5G14750	A. thaliana	LIGHT5_HIF138-8	1	0.904805
250167_at	AT5G15310	A. thaliana	LIGHT5_HIF138-8	19	0.94784
246477_at	AT5G16770	A. thaliana	LIGHT5_HIF138-8	4	0.887141
250099_at	AT5G17300	A. thaliana	LIGHT5_HIF138-8	23	0.966507
250051_at	AT5G17800	A. thaliana	LIGHT5_HIF138-8	20	0.934982
250031_at	AT5G18240	A. thaliana	LIGHT5_HIF138-8	16	0.823909
249858_at	AT5G23000	A. thaliana	LIGHT5_HIF138-8	0	0.906763
249820_at	AT5G23650	A. thaliana	LIGHT5_HIF138-8	22	0.973315
246844_at	AT5G26660	A. thaliana	LIGHT5_HIF138-8	16	0.833462
246724_at	AT5G29000	A. thaliana	LIGHT5_HIF138-8	17	0.975983
249704_at	AT5G35550	A. thaliana	LIGHT5_HIF138-8	20	0.897056
249414_at	AT5G39700	A. thaliana	LIGHT5_HIF138-8	22	0.981894
249350_at	AT5G40360	A. thaliana	LIGHT5_HIF138-8	4	0.864749
249352_at	AT5G40430	A. thaliana	LIGHT5_HIF138-8	22	0.909145
248954_at	AT5G45420	A. thaliana	LIGHT5_HIF138-8	2	0.96848
248795_at	AT5G47390	A. thaliana	LIGHT5_HIF138-8	5	0.809438
248596_at	AT5G49330	A. thaliana	LIGHT5_HIF138-8	0	0.869159
248343_at	AT5G52260	A. thaliana	LIGHT5_HIF138-8	16	0.937284
248203_at	AT5G54230	A. thaliana	LIGHT5_HIF138-8	0	0.946274
247868_at	AT5G57620	A. thaliana	LIGHT5_HIF138-8	6	0.95554
247768_at	AT5G58900	A. thaliana	LIGHT5_HIF138-8	11	0.973173
247696_at	AT5G59780	A. thaliana	LIGHT5_HIF138-8	23	0.858781
247600_at	AT5G60890	A. thaliana	LIGHT5_HIF138-8	6	0.882707
247451_at	AT5G62320	A. thaliana	LIGHT5_HIF138-8	4	0.850972
247455_at	AT5G62470	A. thaliana	LIGHT5_HIF138-8	19	0.965779
247231_at	AT5G65230	A. thaliana	LIGHT5_HIF138-8	2	0.887544
259432_at	AT1G01520	A. thaliana	LIGHT5_znknOX	0	0.999788
260784_at	AT1G06180	A. thaliana	LIGHT5_znknOX	0	0.927494
264556_at	AT1G09540	A. thaliana	LIGHT5_znknOX	23	0.865132
261491_at	AT1G14350	A. thaliana	LIGHT5_znknOX	0	0.955905
262715_at	AT1G16490	A. thaliana	LIGHT5_znknOX	4	0.857735
255903_at	AT1G17950	A. thaliana	LIGHT5_znknOX	16	0.899051
261431_at	AT1G18710	A. thaliana	LIGHT5_znknOX	11	0.957395
259476_at	AT1G19000	A. thaliana	LIGHT5_znknOX	20	0.873034
260664_at	AT1G19510	A. thaliana	LIGHT5_znknOX	13	0.849241
245643_at	AT1G25340	A. thaliana	LIGHT5_znknOX	4	0.878142
255734_at	AT1G25550	A. thaliana	LIGHT5_znknOX	13	0.81158
260999_at	AT1G26580	A. thaliana	LIGHT5_znknOX	21	0.956139
261274_at	AT1G26780	A. thaliana	LIGHT5_znknOX	22	0.86467
262406_at	AT1G34670	A. thaliana	LIGHT5_znknOX	20	0.915663
262027_at	AT1G35515	A. thaliana	LIGHT5_znknOX	4	0.894862
259618_at	AT1G48000	A. thaliana	LIGHT5_znknOX	22	0.86909
246401_at	AT1G57560	A. thaliana	LIGHT5_znknOX	8	0.964791
256198_at	AT1G58220	A. thaliana	LIGHT5_znknOX	20	0.946963
260326_at	AT1G63910	A. thaliana	LIGHT5_znknOX	0	0.939166
260134_at	AT1G66370	A. thaliana	LIGHT5_znknOX	6	0.844218
260435_at	AT1G68320	A. thaliana	LIGHT5_znknOX	19	0.820444
262284_at	AT1G68670	A. thaliana	LIGHT5_znknOX	16	0.816882
259751_at	AT1G71030	A. thaliana	LIGHT5_znknOX	5	0.93805
260394_at	AT1G74080	A. thaliana	LIGHT5_znknOX	7	0.958717
260220_at	AT1G74650	A. thaliana	LIGHT5_znknOX	9	0.850192
262166_at	AT1G74840	A. thaliana	LIGHT5_znknOX	16	0.974214
256503_at	AT1G75250	A. thaliana	LIGHT5_znknOX	19	0.832854
262203_at	AT2G01060	A. thaliana	LIGHT5_znknOX	19	0.832297
267485_at	AT2G02820	A. thaliana	LIGHT5_znknOX	8	0.984251
265719_at	AT2G03500	A. thaliana	LIGHT5_znknOX	22	0.821597
265301_s_at	AT2G13960	A. thaliana	LIGHT5_znknOX	17	0.919335
265359_at	AT2G16720	A. thaliana	LIGHT5_znknOX	1	0.951406
265316_at	AT2G20400	A. thaliana	LIGHT5_znknOX	21	0.976195
245084_at	AT2G23290	A. thaliana	LIGHT5_znknOX	14	0.912943
266301_at	AT2G26960	A. thaliana	LIGHT5_znknOX	7	0.830363
267495_at	AT2G30420	A. thaliana	LIGHT5_znknOX	10	0.944415
267087_at	AT2G32460	A. thaliana	LIGHT5_znknOX	15	0.834899
267157_at	AT2G37630	A. thaliana	LIGHT5_znknOX	22	0.884516
267141_at	AT2G38090	A. thaliana	LIGHT5_znknOX	0	0.866001
267354_at	AT2G39880	A. thaliana	LIGHT5_znknOX	11	0.809537
263830_at	AT2G40260	A. thaliana	LIGHT5_znknOX	21	0.890364
267077_at	AT2G40970	A. thaliana	LIGHT5_znknOX	17	0.884394
260581_at	AT2G47190	A. thaliana	LIGHT5_znknOX	10	0.923145
259281_at	AT3G01140	A. thaliana	LIGHT5_znknOX	20	0.881284
259187_at	AT3G01530	A. thaliana	LIGHT5_znknOX	23	0.829076
256155_at	AT3G08500	A. thaliana	LIGHT5_znknOX	5	0.907864
259007_at	AT3G09370	A. thaliana	LIGHT5_znknOX	6	0.839349
258723_at	AT3G09600	A. thaliana	LIGHT5_znknOX	0	0.986425
258724_at	AT3G09600	A. thaliana	LIGHT5_znknOX	0	0.995124
258961_at	AT3G10580	A. thaliana	LIGHT5_znknOX	15	0.839394
258960_at	AT3G10590	A. thaliana	LIGHT5_znknOX	4	0.902391
258761_at	AT3G10760	A. thaliana	LIGHT5_znknOX	22	0.917242
256255_at	AT3G11280	A. thaliana	LIGHT5_znknOX	20	0.863331
259283_at	AT3G11440	A. thaliana	LIGHT5_znknOX	2	0.846512
257698_at	AT3G12730	A. thaliana	LIGHT5_znknOX	19	0.918426
257689_at	AT3G12820	A. thaliana	LIGHT5_znknOX	9	0.925086
257855_at	AT3G13040	A. thaliana	LIGHT5_znknOX	0	0.916576
258195_at	AT3G13890	A. thaliana	LIGHT5_znknOX	5	0.80401
259379_at	AT3G16350	A. thaliana	LIGHT5_znknOX	0	0.951306
257919_at	AT3G23250	A. thaliana	LIGHT5_znknOX	16	0.933132
257250_at	AT3G24120	A. thaliana	LIGHT5_znknOX	18	0.985962
257163_at	AT3G24310	A. thaliana	LIGHT5_znknOX	9	0.959244
257645_at	AT3G25790	A. thaliana	LIGHT5_znknOX	21	0.808325
258233_at	AT3G27785	A. thaliana	LIGHT5_znknOX	21	0.841194
257220_at	AT3G27810	A. thaliana	LIGHT5_znknOX	21	0.880047
257221_at	AT3G27920	A. thaliana	LIGHT5_znknOX	3	0.961588
257904_at	AT3G28470	A. thaliana	LIGHT5_znknOX	20	0.912385
257140_at	AT3G28910	A. thaliana	LIGHT5_znknOX	17	0.992794
252534_at	AT3G46130	A. thaliana	LIGHT5_znknOX	2	0.819097
252408_at	AT3G47600	A. thaliana	LIGHT5_znknOX	21	0.965258
252340_at	AT3G48920	A. thaliana	LIGHT5_znknOX	10	0.870166
252193_at	AT3G50060	A. thaliana	LIGHT5_znknOX	13	0.963005
251763_at	AT3G55730	A. thaliana	LIGHT5_znknOX	0	0.810475
251363_at	AT3G61250	A. thaliana	LIGHT5_znknOX	23	0.959246
251223_at	AT3G62610	A. thaliana	LIGHT5_znknOX	5	0.891963
255614_at	AT4G01280	A. thaliana	LIGHT5_znknOX	23	0.994225
255538_at	AT4G01680	A. thaliana	LIGHT5_znknOX	0	0.988962
255250_at	AT4G05100	A. thaliana	LIGHT5_znknOX	0	0.993316
255037_at	AT4G09460	A. thaliana	LIGHT5_znknOX	17	0.92724
254714_at	AT4G13480	A. thaliana	LIGHT5_znknOX	22	0.953345
254619_at	AT4G18770	A. thaliana	LIGHT5_znknOX	13	0.965881
254413_at	AT4G21440	A. thaliana	LIGHT5_znknOX	0	0.983218
245234_at	AT4G25560	A. thaliana	LIGHT5_znknOX	1	0.838517
253851_at	AT4G28110	A. thaliana	LIGHT5_znknOX	1	0.937811
253451_at	AT4G32730	A. thaliana	LIGHT5_znknOX	10	0.94015
253327_at	AT4G33450	A. thaliana	LIGHT5_znknOX	3	0.860784
253219_at	AT4G34990	A. thaliana	LIGHT5_znknOX	12	0.822941
246215_at	AT4G37180	A. thaliana	LIGHT5_znknOX	21	0.906746
246253_at	AT4G37260	A. thaliana	LIGHT5_znknOX	13	0.966359
253067_at	AT4G37780	A. thaliana	LIGHT5_znknOX	0	0.816014
251132_at	AT5G01200	A. thaliana	LIGHT5_znknOX	7	0.948398
250858_at	AT5G04760	A. thaliana	LIGHT5_znknOX	17	0.952688
250810_at	AT5G05090	A. thaliana	LIGHT5_znknOX	8	0.938493
250741_at	AT5G05790	A. thaliana	LIGHT5_znknOX	18	0.877394
250710_at	AT5G06100	A. thaliana	LIGHT5_znknOX	21	0.84348
250697_at	AT5G06800	A. thaliana	LIGHT5_znknOX	7	0.81335
250524_at	AT5G08520	A. thaliana	LIGHT5_znknOX	16	0.862696
250450_at	AT5G10280	A. thaliana	LIGHT5_znknOX	0	0.940293
245847_at	AT5G11050	A. thaliana	LIGHT5_znknOX	5	0.899402
246585_at	AT5G14750	A. thaliana	LIGHT5_znknOX	1	0.84835
250167_at	AT5G15310	A. thaliana	LIGHT5_znknOX	23	0.88031
250099_at	AT5G17300	A. thaliana	LIGHT5_znknOX	22	0.993168
249858_at	AT5G23000	A. thaliana	LIGHT5_znknOX	4	0.932412
246724_at	AT5G29000	A. thaliana	LIGHT5_znknOX	21	0.827591
249704_at	AT5G35550	A. thaliana	LIGHT5_znknOX	0	0.948695
249349_at	AT5G40350	A. thaliana	LIGHT5_znknOX	17	0.925185
248343_at	AT5G52260	A. thaliana	LIGHT5_znknOX	4	0.902726
248328_at	AT5G52660	A. thaliana	LIGHT5_znknOX	2	0.980218
248203_at	AT5G54230	A. thaliana	LIGHT5_znknOX	0	0.990465
248051_at	AT5G56110	A. thaliana	LIGHT5_znknOX	20	0.800494
247868_at	AT5G57620	A. thaliana	LIGHT5_znknOX	10	0.972477
247768_at	AT5G58900	A. thaliana	LIGHT5_znknOX	14	0.920579
247696_at	AT5G59780	A. thaliana	LIGHT5_znknOX	23	0.881638
247600_at	AT5G60890	A. thaliana	LIGHT5_znknOX	0	0.978452
247451_at	AT5G62320	A. thaliana	LIGHT5_znknOX	20	0.928212
247455_at	AT5G62470	A. thaliana	LIGHT5_znknOX	23	0.991822
247231_at	AT5G65230	A. thaliana	LIGHT5_znknOX	6	0.851174
246987_at	AT5G67300	A. thaliana	LIGHT5_znknOX	0	0.865695
259432_at	AT1G01520	A. thaliana	LL_LDHC	2	0.928519
260784_at	AT1G06180	A. thaliana	LL_LDHC	19	0.90351
261491_at	AT1G14350	A. thaliana	LL_LDHC	19	0.915087
261274_at	AT1G26780	A. thaliana	LL_LDHC	3	0.807865
262027_at	AT1G35515	A. thaliana	LL_LDHC	3	0.91603
260769_at	AT1G49010	A. thaliana	LL_LDHC	16	0.85647
261610_at	AT1G49560	A. thaliana	LL_LDHC	12	0.817504
245628_at	AT1G56650	A. thaliana	LL_LDHC	19	0.883021
259822_at	AT1G66230	A. thaliana	LL_LDHC	4	0.897105
259751_at	AT1G71030	A. thaliana	LL_LDHC	7	0.896684
262166_at	AT1G74840	A. thaliana	LL_LDHC	4	0.846385
267157_at	AT2G37630	A. thaliana	LL_LDHC	16	0.95509
267077_at	AT2G40970	A. thaliana	LL_LDHC	5	0.810463
259281_at	AT3G01140	A. thaliana	LL_LDHC	15	0.871636
258723_at	AT3G09600	A. thaliana	LL_LDHC	2	0.903763
258724_at	AT3G09600	A. thaliana	LL_LDHC	0	0.823199
258761_at	AT3G10760	A. thaliana	LL_LDHC	0	0.871155
256255_at	AT3G11280	A. thaliana	LL_LDHC	0	0.937891
257855_at	AT3G13040	A. thaliana	LL_LDHC	1	0.904393
258157_at	AT3G18100	A. thaliana	LL_LDHC	8	0.809363
251363_at	AT3G61250	A. thaliana	LL_LDHC	1	0.80039
255614_at	AT4G01280	A. thaliana	LL_LDHC	21	0.939947
255250_at	AT4G05100	A. thaliana	LL_LDHC	18	0.853959
255037_at	AT4G09460	A. thaliana	LL_LDHC	7	0.80407
254277_at	AT4G22680	A. thaliana	LL_LDHC	22	0.805185
253327_at	AT4G33450	A. thaliana	LL_LDHC	8	0.834385
246253_at	AT4G37260	A. thaliana	LL_LDHC	8	0.851012
252958_at	AT4G38620	A. thaliana	LL_LDHC	17	0.845458
251132_at	AT5G01200	A. thaliana	LL_LDHC	5	0.803417
250858_at	AT5G04760	A. thaliana	LL_LDHC	7	0.926878
250810_at	AT5G05090	A. thaliana	LL_LDHC	8	0.821983
250524_at	AT5G08520	A. thaliana	LL_LDHC	8	0.872653
250322_at	AT5G12870	A. thaliana	LL_LDHC	4	0.83978
250099_at	AT5G17300	A. thaliana	LL_LDHC	1	0.80683
246724_at	AT5G29000	A. thaliana	LL_LDHC	17	0.833369
249704_at	AT5G35550	A. thaliana	LL_LDHC	2	0.887382
249408_at	AT5G40330	A. thaliana	LL_LDHC	15	0.815003
248795_at	AT5G47390	A. thaliana	LL_LDHC	6	0.888129
247768_at	AT5G58900	A. thaliana	LL_LDHC	16	0.808046
247696_at	AT5G59780	A. thaliana	LL_LDHC	6	0.817501
246987_at	AT5G67300	A. thaliana	LL_LDHC	5	0.885231
259432_at	AT1G01520	A. thaliana	LL_LLHC	0	0.851855
261491_at	AT1G14350	A. thaliana	LL_LLHC	23	0.913353
260769_at	AT1G49010	A. thaliana	LL_LLHC	21	0.860479
260326_at	AT1G63910	A. thaliana	LL_LLHC	5	0.872581
262166_at	AT1G74840	A. thaliana	LL_LLHC	10	0.813196
256503_at	AT1G75250	A. thaliana	LL_LLHC	9	0.945324
266469_at	AT2G31180	A. thaliana	LL_LLHC	1	0.876432
267157_at	AT2G37630	A. thaliana	LL_LLHC	18	0.931653
263830_at	AT2G40260	A. thaliana	LL_LLHC	21	0.831058
267077_at	AT2G40970	A. thaliana	LL_LLHC	5	0.860049
258807_at	AT3G04030	A. thaliana	LL_LLHC	14	0.851227
258723_at	AT3G09600	A. thaliana	LL_LLHC	0	0.852497
258724_at	AT3G09600	A. thaliana	LL_LLHC	1	0.896774
256255_at	AT3G11280	A. thaliana	LL_LLHC	3	0.913234
257855_at	AT3G13040	A. thaliana	LL_LLHC	3	0.951754
258237_at	AT3G27810	A. thaliana	LL_LLHC	7	0.82251
252534_at	AT3G46130	A. thaliana	LL_LLHC	19	0.925906
255614_at	AT4G01280	A. thaliana	LL_LLHC	23	0.865429
246253_at	AT4G37260	A. thaliana	LL_LLHC	8	0.853648
252958_at	AT4G38620	A. thaliana	LL_LLHC	21	0.858873
250598_at	AT5G07690	A. thaliana	LL_LLHC	0	0.897705
250524_at	AT5G08520	A. thaliana	LL_LLHC	10	0.854452
250099_at	AT5G17300	A. thaliana	LL_LLHC	0	0.923022
246724_at	AT5G29000	A. thaliana	LL_LLHC	18	0.89749
249408_at	AT5G40330	A. thaliana	LL_LLHC	4	0.862572
249349_at	AT5G40350	A. thaliana	LL_LLHC	0	0.818553
248795_at	AT5G47390	A. thaliana	LL_LLHC	6	0.920526
247768_at	AT5G58900	A. thaliana	LL_LLHC	17	0.881444
247696_at	AT5G59780	A. thaliana	LL_LLHC	8	0.892641
247549_at	AT5G61420	A. thaliana	LL_LLHC	21	0.905149
247231_at	AT5G65230	A. thaliana	LL_LLHC	1	0.803792
259432_at	AT1G01520	A. thaliana	LL12_LDHH	0	0.899542
259365_at	AT1G13300	A. thaliana	LL12_LDHH	6	0.955554
259476_at	AT1G19000	A. thaliana	LL12_LDHH	3	0.815637
264210_at	AT1G22640	A. thaliana	LL12_LDHH	7	0.875193
245628_at	AT1G56650	A. thaliana	LL12_LDHH	23	0.910996
259751_at	AT1G71030	A. thaliana	LL12_LDHH	7	0.875583
265316_at	AT2G20400	A. thaliana	LL12_LDHH	20	0.81278
263615_at	AT2G25230	A. thaliana	LL12_LDHH	15	0.898061
267157_at	AT2G37630	A. thaliana	LL12_LDHH	17	0.927832
258723_at	AT3G09600	A. thaliana	LL12_LDHH	1	0.922664
258724_at	AT3G09600	A. thaliana	LL12_LDHH	1	0.842834
257855_at	AT3G13040	A. thaliana	LL12_LDHH	2	0.89558
257140_at	AT3G28910	A. thaliana	LL12_LDHH	14	0.815636
252408_at	AT3G47600	A. thaliana	LL12_LDHH	8	0.824831
252193_at	AT3G50060	A. thaliana	LL12_LDHH	3	0.888817
255037_at	AT4G09460	A. thaliana	LL12_LDHH	6	0.839006
254619_at	AT4G18770	A. thaliana	LL12_LDHH	6	0.818658
250810_at	AT5G05090	A. thaliana	LL12_LDHH	8	0.827925
250524_at	AT5G08520	A. thaliana	LL12_LDHH	13	0.871104
246477_at	AT5G16770	A. thaliana	LL12_LDHH	22	0.806933
250099_at	AT5G17300	A. thaliana	LL12_LDHH	1	0.917579
250051_at	AT5G17800	A. thaliana	LL12_LDHH	4	0.802406
248596_at	AT5G49330	A. thaliana	LL12_LDHH	20	0.918437
247768_at	AT5G58900	A. thaliana	LL12_LDHH	15	0.81497
247696_at	AT5G59780	A. thaliana	LL12_LDHH	6	0.833896
247165_at	AT5G65790	A. thaliana	LL12_LDHH	5	0.808379
259432_at	AT1G01520	A. thaliana	LL23_LDHH	22	0.971932
261491_at	AT1G14350	A. thaliana	LL23_LDHH	14	0.824484
259476_at	AT1G19000	A. thaliana	LL23_LDHH	2	0.811089
264210_at	AT1G22640	A. thaliana	LL23_LDHH	1	0.937629
245643_at	AT1G25340	A. thaliana	LL23_LDHH	1	0.86364
255734_at	AT1G25550	A. thaliana	LL23_LDHH	8	0.854038
261610_at	AT1G49560	A. thaliana	LL23_LDHH	12	0.848516
245628_at	AT1G56650	A. thaliana	LL23_LDHH	19	0.945539
259822_at	AT1G66230	A. thaliana	LL23_LDHH	23	0.897448
260140_at	AT1G66390	A. thaliana	LL23_LDHH	18	0.893888
259751_at	AT1G71030	A. thaliana	LL23_LDHH	4	0.961582
262166_at	AT1G74840	A. thaliana	LL23_LDHH	3	0.936737
266862_at	AT2G26950	A. thaliana	LL23_LDHH	8	0.839944
267495_at	AT2G30420	A. thaliana	LL23_LDHH	8	0.895728
267157_at	AT2G37630	A. thaliana	LL23_LDHH	15	0.932399
267077_at	AT2G40970	A. thaliana	LL23_LDHH	3	0.921601
259281_at	AT3G01140	A. thaliana	LL23_LDHH	15	0.872465
258620_at	AT3G02940	A. thaliana	LL23_LDHH	5	0.811863
258723_at	AT3G09600	A. thaliana	LL23_LDHH	22	0.878771
258724_at	AT3G09600	A. thaliana	LL23_LDHH	22	0.849895
258761_at	AT3G10760	A. thaliana	LL23_LDHH	23	0.878984
257704_at	AT3G12720	A. thaliana	LL23_LDHH	3	0.8493
257855_at	AT3G13040	A. thaliana	LL23_LDHH	0	0.963733
257250_at	AT3G24120	A. thaliana	LL23_LDHH	10	0.859372
257140_at	AT3G28910	A. thaliana	LL23_LDHH	10	0.825898
253219_at	AT4G34990	A. thaliana	LL23_LDHH	16	0.884922
246215_at	AT4G37180	A. thaliana	LL23_LDHH	5	0.974205
251132_at	AT5G01200	A. thaliana	LL23_LDHH	10	0.823079
250810_at	AT5G05090	A. thaliana	LL23_LDHH	5	0.899407
250741_at	AT5G05790	A. thaliana	LL23_LDHH	23	0.866242
250710_at	AT5G06100	A. thaliana	LL23_LDHH	8	0.826483
250589_at	AT5G07700	A. thaliana	LL23_LDHH	2	0.812352
250524_at	AT5G08520	A. thaliana	LL23_LDHH	6	0.847525
250322_at	AT5G12870	A. thaliana	LL23_LDHH	4	0.85716
250099_at	AT5G17300	A. thaliana	LL23_LDHH	23	0.905502
246724_at	AT5G29000	A. thaliana	LL23_LDHH	11	0.879389
248795_at	AT5G47390	A. thaliana	LL23_LDHH	3	0.918292
248203_at	AT5G54230	A. thaliana	LL23_LDHH	2	0.841656
247868_at	AT5G57620	A. thaliana	LL23_LDHH	2	0.816536
247768_at	AT5G58900	A. thaliana	LL23_LDHH	11	0.830683
247696_at	AT5G59780	A. thaliana	LL23_LDHH	5	0.889449
247549_at	AT5G61420	A. thaliana	LL23_LDHH	16	0.897425
259432_at	AT1G01520	A. thaliana	LLHC	0	0.956861
260784_at	AT1G06180	A. thaliana	LLHC	20	0.822092
261491_at	AT1G14350	A. thaliana	LLHC	21	0.847255
255753_at	AT1G18570	A. thaliana	LLHC	8	0.856037
261431_at	AT1G18710	A. thaliana	LLHC	17	0.851749
259476_at	AT1G19000	A. thaliana	LLHC	7	0.899009
264210_at	AT1G22640	A. thaliana	LLHC	8	0.925978
255734_at	AT1G25550	A. thaliana	LLHC	8	0.828983
260999_at	AT1G26580	A. thaliana	LLHC	8	0.903701
260769_at	AT1G49010	A. thaliana	LLHC	20	0.886221
261610_at	AT1G49560	A. thaliana	LLHC	17	0.869712
245628_at	AT1G56650	A. thaliana	LLHC	0	0.822995
246401_at	AT1G57560	A. thaliana	LLHC	21	0.932573
259822_at	AT1G66230	A. thaliana	LLHC	5	0.846779
260140_at	AT1G66390	A. thaliana	LLHC	21	0.900899
259751_at	AT1G71030	A. thaliana	LLHC	8	0.976911
262166_at	AT1G74840	A. thaliana	LLHC	8	0.963413
262203_at	AT2G01060	A. thaliana	LLHC	11	0.834575
267157_at	AT2G37630	A. thaliana	LLHC	17	0.805285
263830_at	AT2G40260	A. thaliana	LLHC	3	0.930382
267077_at	AT2G40970	A. thaliana	LLHC	7	0.966544
245126_at	AT2G47460	A. thaliana	LLHC	21	0.810338
258723_at	AT3G09600	A. thaliana	LLHC	2	0.939184
258724_at	AT3G09600	A. thaliana	LLHC	2	0.833202
256255_at	AT3G11280	A. thaliana	LLHC	5	0.950585
257698_at	AT3G12730	A. thaliana	LLHC	7	0.867805
257855_at	AT3G13040	A. thaliana	LLHC	2	0.916994
258157_at	AT3G18100	A. thaliana	LLHC	19	0.928095
257307_at	AT3G30210	A. thaliana	LLHC	10	0.818761
252534_at	AT3G46130	A. thaliana	LLHC	19	0.878434
252193_at	AT3G50060	A. thaliana	LLHC	6	0.878123
251363_at	AT3G61250	A. thaliana	LLHC	23	0.906174
251223_at	AT3G62610	A. thaliana	LLHC	22	0.89549
255037_at	AT4G09460	A. thaliana	LLHC	8	0.933478
253451_at	AT4G32730	A. thaliana	LLHC	16	0.813079
246215_at	AT4G37180	A. thaliana	LLHC	8	0.903849
246253_at	AT4G37260	A. thaliana	LLHC	10	0.958876
252958_at	AT4G38620	A. thaliana	LLHC	21	0.866461
251132_at	AT5G01200	A. thaliana	LLHC	13	0.881004
250858_at	AT5G04760	A. thaliana	LLHC	10	0.814761
250810_at	AT5G05090	A. thaliana	LLHC	10	0.920252
250741_at	AT5G05790	A. thaliana	LLHC	23	0.975151
250697_at	AT5G06800	A. thaliana	LLHC	7	0.898733
250598_at	AT5G07690	A. thaliana	LLHC	23	0.976535
250589_at	AT5G07700	A. thaliana	LLHC	3	0.86989
250524_at	AT5G08520	A. thaliana	LLHC	10	0.959777
250173_at	AT5G14340	A. thaliana	LLHC	8	0.812662
250167_at	AT5G15310	A. thaliana	LLHC	15	0.868475
250103_at	AT5G16600	A. thaliana	LLHC	21	0.83622
250099_at	AT5G17300	A. thaliana	LLHC	0	0.926059
248954_at	AT5G45420	A. thaliana	LLHC	22	0.898424
248795_at	AT5G47390	A. thaliana	LLHC	8	0.963949
248596_at	AT5G49330	A. thaliana	LLHC	22	0.95636
247768_at	AT5G58900	A. thaliana	LLHC	17	0.959346
247696_at	AT5G59780	A. thaliana	LLHC	8	0.917181
247549_at	AT5G61420	A. thaliana	LLHC	20	0.878019
246987_at	AT5G67300	A. thaliana	LLHC	0	0.897188
259432_at	AT1G01520	A. thaliana	longday	4	0.992741
260784_at	AT1G06180	A. thaliana	longday	16	0.836613
259365_at	AT1G13300	A. thaliana	longday	22	0.849773
261431_at	AT1G18710	A. thaliana	longday	10	0.825484
259476_at	AT1G19000	A. thaliana	longday	4	0.87663
264210_at	AT1G22640	A. thaliana	longday	4	0.897896
255734_at	AT1G25550	A. thaliana	longday	21	0.890277
259751_at	AT1G71030	A. thaliana	longday	7	0.989337
245735_at	AT1G73410	A. thaliana	longday	5	0.805917
245084_at	AT2G23290	A. thaliana	longday	21	0.822262
263615_at	AT2G25230	A. thaliana	longday	16	0.887076
267495_at	AT2G30420	A. thaliana	longday	14	0.835199
267157_at	AT2G37630	A. thaliana	longday	13	0.833409
267077_at	AT2G40970	A. thaliana	longday	7	0.908246
260581_at	AT2G47190	A. thaliana	longday	13	0.823992
245126_at	AT2G47460	A. thaliana	longday	14	0.903417
259281_at	AT3G01140	A. thaliana	longday	15	0.821003
258807_at	AT3G04030	A. thaliana	longday	11	0.925307
258723_at	AT3G09600	A. thaliana	longday	1	0.983201
258724_at	AT3G09600	A. thaliana	longday	1	0.832202
258761_at	AT3G10760	A. thaliana	longday	1	0.964001
256255_at	AT3G11280	A. thaliana	longday	22	0.886371
257855_at	AT3G13040	A. thaliana	longday	2	0.935597
259379_at	AT3G16350	A. thaliana	longday	9	0.897639
257250_at	AT3G24120	A. thaliana	longday	21	0.833682
257221_at	AT3G27920	A. thaliana	longday	21	0.8033
257140_at	AT3G28910	A. thaliana	longday	22	0.829774
252340_at	AT3G48920	A. thaliana	longday	7	0.839079
252233_at	AT3G49690	A. thaliana	longday	3	0.816305
252193_at	AT3G50060	A. thaliana	longday	22	0.947727
251363_at	AT3G61250	A. thaliana	longday	22	0.80955
255250_at	AT4G05100	A. thaliana	longday	3	0.827905
255037_at	AT4G09460	A. thaliana	longday	22	0.975533
253851_at	AT4G28110	A. thaliana	longday	3	0.808274
253219_at	AT4G34990	A. thaliana	longday	15	0.853626
246215_at	AT4G37180	A. thaliana	longday	5	0.913752
250810_at	AT5G05090	A. thaliana	longday	8	0.951596
250741_at	AT5G05790	A. thaliana	longday	3	0.981283
250697_at	AT5G06800	A. thaliana	longday	22	0.884413
250589_at	AT5G07700	A. thaliana	longday	8	0.909072
250524_at	AT5G08520	A. thaliana	longday	20	0.892993
250103_at	AT5G16600	A. thaliana	longday	20	0.819151
250099_at	AT5G17300	A. thaliana	longday	0	0.945105
250031_at	AT5G18240	A. thaliana	longday	5	0.804896
248795_at	AT5G47390	A. thaliana	longday	5	0.90618
248596_at	AT5G49330	A. thaliana	longday	15	0.958229
248328_at	AT5G52660	A. thaliana	longday	5	0.867349
247768_at	AT5G58900	A. thaliana	longday	19	0.813376
247696_at	AT5G59780	A. thaliana	longday	2	0.905672
247455_at	AT5G62470	A. thaliana	longday	3	0.926547
247231_at	AT5G65230	A. thaliana	longday	5	0.805913
246987_at	AT5G67300	A. thaliana	longday	5	0.889646
259432_at	AT1G01520	A. thaliana	lux-2_LDHH	3	0.972925
260784_at	AT1G06180	A. thaliana	lux-2_LDHH	5	0.927127
264782_at	AT1G08810	A. thaliana	lux-2_LDHH	12	0.821888
264556_at	AT1G09540	A. thaliana	lux-2_LDHH	23	0.946504
264709_at	AT1G09770	A. thaliana	lux-2_LDHH	19	0.969081
259365_at	AT1G13300	A. thaliana	lux-2_LDHH	19	0.918258
261491_at	AT1G14350	A. thaliana	lux-2_LDHH	11	0.817717
255753_at	AT1G18570	A. thaliana	lux-2_LDHH	19	0.894508
261431_at	AT1G18710	A. thaliana	lux-2_LDHH	8	0.921306
259476_at	AT1G19000	A. thaliana	lux-2_LDHH	11	0.833809
260664_at	AT1G19510	A. thaliana	lux-2_LDHH	16	0.936382
264210_at	AT1G22640	A. thaliana	lux-2_LDHH	2	0.963055
255734_at	AT1G25550	A. thaliana	lux-2_LDHH	19	0.98099
260999_at	AT1G26580	A. thaliana	lux-2_LDHH	19	0.919406
261274_at	AT1G26780	A. thaliana	lux-2_LDHH	0	0.810476
262027_at	AT1G35515	A. thaliana	lux-2_LDHH	23	0.960055
262724_s_at	AT1G43330	A. thaliana	lux-2_LDHH	0	0.957394
260769_at	AT1G49010	A. thaliana	lux-2_LDHH	8	0.824883
261610_at	AT1G49560	A. thaliana	lux-2_LDHH	10	0.931139
245628_at	AT1G56650	A. thaliana	lux-2_LDHH	8	0.950091
246401_at	AT1G57560	A. thaliana	lux-2_LDHH	8	0.842093
256198_at	AT1G58220	A. thaliana	lux-2_LDHH	23	0.953432
260326_at	AT1G63910	A. thaliana	lux-2_LDHH	1	0.801648
259822_at	AT1G66230	A. thaliana	lux-2_LDHH	5	0.912666
260139_at	AT1G66380	A. thaliana	lux-2_LDHH	23	0.980402
260435_at	AT1G68320	A. thaliana	lux-2_LDHH	3	0.867751
262284_at	AT1G68670	A. thaliana	lux-2_LDHH	22	0.934045
259833_at	AT1G69560	A. thaliana	lux-2_LDHH	0	0.882456
259751_at	AT1G71030	A. thaliana	lux-2_LDHH	6	0.993233
245735_at	AT1G73410	A. thaliana	lux-2_LDHH	11	0.825301
260394_at	AT1G74080	A. thaliana	lux-2_LDHH	9	0.917303
260220_at	AT1G74650	A. thaliana	lux-2_LDHH	6	0.960807
262166_at	AT1G74840	A. thaliana	lux-2_LDHH	23	0.899169
264119_at	AT1G79180	A. thaliana	lux-2_LDHH	5	0.884939
262203_at	AT2G01060	A. thaliana	lux-2_LDHH	15	0.914646
267485_at	AT2G02820	A. thaliana	lux-2_LDHH	21	0.849243
265719_at	AT2G03500	A. thaliana	lux-2_LDHH	12	0.856787
265301_s_at	AT2G13960	A. thaliana	lux-2_LDHH	0	0.931989
265359_at	AT2G16720	A. thaliana	lux-2_LDHH	7	0.802334
245084_at	AT2G23290	A. thaliana	lux-2_LDHH	20	0.890946
263615_at	AT2G25230	A. thaliana	lux-2_LDHH	0	0.948134
266862_at	AT2G26950	A. thaliana	lux-2_LDHH	0	0.982933
266301_at	AT2G26960	A. thaliana	lux-2_LDHH	0	0.895705
267495_at	AT2G30420	A. thaliana	lux-2_LDHH	10	0.802989
266469_at	AT2G31180	A. thaliana	lux-2_LDHH	4	0.942939
267087_at	AT2G32460	A. thaliana	lux-2_LDHH	1	0.937458
263892_at	AT2G36890	A. thaliana	lux-2_LDHH	7	0.864805
267157_at	AT2G37630	A. thaliana	lux-2_LDHH	12	0.957098
267141_at	AT2G38090	A. thaliana	lux-2_LDHH	0	0.925164
267354_at	AT2G39880	A. thaliana	lux-2_LDHH	16	0.915111
267077_at	AT2G40970	A. thaliana	lux-2_LDHH	23	0.9646
263977_at	AT2G42660	A. thaliana	lux-2_LDHH	23	0.937962
245126_at	AT2G47460	A. thaliana	lux-2_LDHH	11	0.951168
259187_at	AT3G01530	A. thaliana	lux-2_LDHH	0	0.936569
258620_at	AT3G02940	A. thaliana	lux-2_LDHH	3	0.877385
258516_at	AT3G06490	A. thaliana	lux-2_LDHH	0	0.952803
256155_at	AT3G08500	A. thaliana	lux-2_LDHH	21	0.86326
259007_at	AT3G09370	A. thaliana	lux-2_LDHH	0	0.805354
258723_at	AT3G09600	A. thaliana	lux-2_LDHH	22	0.96319
258724_at	AT3G09600	A. thaliana	lux-2_LDHH	23	0.969726
258961_at	AT3G10580	A. thaliana	lux-2_LDHH	0	0.857244
258960_at	AT3G10590	A. thaliana	lux-2_LDHH	0	0.943503
258761_at	AT3G10760	A. thaliana	lux-2_LDHH	21	0.894877
259283_at	AT3G11440	A. thaliana	lux-2_LDHH	23	0.868095
257704_at	AT3G12720	A. thaliana	lux-2_LDHH	10	0.808542
257689_at	AT3G12820	A. thaliana	lux-2_LDHH	23	0.938889
257855_at	AT3G13040	A. thaliana	lux-2_LDHH	4	0.929611
259379_at	AT3G16350	A. thaliana	lux-2_LDHH	8	0.970582
258157_at	AT3G18100	A. thaliana	lux-2_LDHH	0	0.901868
257250_at	AT3G24120	A. thaliana	lux-2_LDHH	20	0.983046
257163_at	AT3G24310	A. thaliana	lux-2_LDHH	4	0.814424
258233_at	AT3G27785	A. thaliana	lux-2_LDHH	0	0.809404
257220_at	AT3G27810	A. thaliana	lux-2_LDHH	0	0.890121
257221_at	AT3G27920	A. thaliana	lux-2_LDHH	13	0.939694
257140_at	AT3G28910	A. thaliana	lux-2_LDHH	20	0.968859
257307_at	AT3G30210	A. thaliana	lux-2_LDHH	23	0.85459
252534_at	AT3G46130	A. thaliana	lux-2_LDHH	10	0.961419
252408_at	AT3G47600	A. thaliana	lux-2_LDHH	14	0.90707
252340_at	AT3G48920	A. thaliana	lux-2_LDHH	8	0.943915
252233_at	AT3G49690	A. thaliana	lux-2_LDHH	9	0.933797
252193_at	AT3G50060	A. thaliana	lux-2_LDHH	18	0.885229
251974_at	AT3G53200	A. thaliana	lux-2_LDHH	22	0.918827
251363_at	AT3G61250	A. thaliana	lux-2_LDHH	0	0.870764
251223_at	AT3G62610	A. thaliana	lux-2_LDHH	20	0.893878
255614_at	AT4G01280	A. thaliana	lux-2_LDHH	2	0.908614
255538_at	AT4G01680	A. thaliana	lux-2_LDHH	0	0.95774
255037_at	AT4G09460	A. thaliana	lux-2_LDHH	20	0.966554
254813_at	AT4G12350	A. thaliana	lux-2_LDHH	0	0.934468
254714_at	AT4G13480	A. thaliana	lux-2_LDHH	21	0.958741
245381_at	AT4G17785	A. thaliana	lux-2_LDHH	0	0.997931
254619_at	AT4G18770	A. thaliana	lux-2_LDHH	8	0.890572
254413_at	AT4G21440	A. thaliana	lux-2_LDHH	1	0.86935
254277_at	AT4G22680	A. thaliana	lux-2_LDHH	3	0.867317
253939_at	AT4G26930	A. thaliana	lux-2_LDHH	1	0.906913
253851_at	AT4G28110	A. thaliana	lux-2_LDHH	0	0.812507
246215_at	AT4G37180	A. thaliana	lux-2_LDHH	20	0.915795
246253_at	AT4G37260	A. thaliana	lux-2_LDHH	18	0.965747
253067_at	AT4G37780	A. thaliana	lux-2_LDHH	0	0.937237
252958_at	AT4G38620	A. thaliana	lux-2_LDHH	9	0.928679
251132_at	AT5G01200	A. thaliana	lux-2_LDHH	19	0.842808
250858_at	AT5G04760	A. thaliana	lux-2_LDHH	21	0.927524
250810_at	AT5G05090	A. thaliana	lux-2_LDHH	7	0.907013
250741_at	AT5G05790	A. thaliana	lux-2_LDHH	4	0.960428
250697_at	AT5G06800	A. thaliana	lux-2_LDHH	18	0.919609
250598_at	AT5G07690	A. thaliana	lux-2_LDHH	11	0.961604
250589_at	AT5G07700	A. thaliana	lux-2_LDHH	4	0.916967
250524_at	AT5G08520	A. thaliana	lux-2_LDHH	18	0.887873
245847_at	AT5G11050	A. thaliana	lux-2_LDHH	17	0.854624
250386_at	AT5G11510	A. thaliana	lux-2_LDHH	12	0.966898
250322_at	AT5G12870	A. thaliana	lux-2_LDHH	11	0.968516
250173_at	AT5G14340	A. thaliana	lux-2_LDHH	1	0.82435
250167_at	AT5G15310	A. thaliana	lux-2_LDHH	9	0.895294
250103_at	AT5G16600	A. thaliana	lux-2_LDHH	5	0.941381
250099_at	AT5G17300	A. thaliana	lux-2_LDHH	23	0.980158
250051_at	AT5G17800	A. thaliana	lux-2_LDHH	21	0.92936
249820_at	AT5G23650	A. thaliana	lux-2_LDHH	0	0.861259
246844_at	AT5G26660	A. thaliana	lux-2_LDHH	13	0.922434
246724_at	AT5G29000	A. thaliana	lux-2_LDHH	11	0.919755
249349_at	AT5G40350	A. thaliana	lux-2_LDHH	0	0.946984
249350_at	AT5G40360	A. thaliana	lux-2_LDHH	23	0.967684
249352_at	AT5G40430	A. thaliana	lux-2_LDHH	2	0.915139
248954_at	AT5G45420	A. thaliana	lux-2_LDHH	3	0.962913
248795_at	AT5G47390	A. thaliana	lux-2_LDHH	23	0.952451
248596_at	AT5G49330	A. thaliana	lux-2_LDHH	13	0.889579
248618_at	AT5G49620	A. thaliana	lux-2_LDHH	0	0.952942
248203_at	AT5G54230	A. thaliana	lux-2_LDHH	20	0.851693
248116_at	AT5G55020	A. thaliana	lux-2_LDHH	0	0.92648
247868_at	AT5G57620	A. thaliana	lux-2_LDHH	9	0.89657
247749_at	AT5G58850	A. thaliana	lux-2_LDHH	1	0.922888
247768_at	AT5G58900	A. thaliana	lux-2_LDHH	13	0.967931
247600_at	AT5G60890	A. thaliana	lux-2_LDHH	9	0.9879
247549_at	AT5G61420	A. thaliana	lux-2_LDHH	9	0.975269
247535_at	AT5G61620	A. thaliana	lux-2_LDHH	1	0.96705
247451_at	AT5G62320	A. thaliana	lux-2_LDHH	0	0.971015
247455_at	AT5G62470	A. thaliana	lux-2_LDHH	1	0.947131
247231_at	AT5G65230	A. thaliana	lux-2_LDHH	0	0.994198
247165_at	AT5G65790	A. thaliana	lux-2_LDHH	7	0.972682
259432_at	AT1G01520	A. thaliana	phyB9_SD	3	0.981257
260784_at	AT1G06180	A. thaliana	phyB9_SD	13	0.889363
264782_at	AT1G08810	A. thaliana	phyB9_SD	20	0.959109
264556_at	AT1G09540	A. thaliana	phyB9_SD	20	0.96245
264709_at	AT1G09770	A. thaliana	phyB9_SD	20	0.91731
259365_at	AT1G13300	A. thaliana	phyB9_SD	2	0.809502
261491_at	AT1G14350	A. thaliana	phyB9_SD	7	0.928854
255903_at	AT1G17950	A. thaliana	phyB9_SD	13	0.839631
255753_at	AT1G18570	A. thaliana	phyB9_SD	18	0.988137
261431_at	AT1G18710	A. thaliana	phyB9_SD	8	0.973098
259476_at	AT1G19000	A. thaliana	phyB9_SD	22	0.938655
260664_at	AT1G19510	A. thaliana	phyB9_SD	21	0.972748
264210_at	AT1G22640	A. thaliana	phyB9_SD	20	0.9502
245643_at	AT1G25340	A. thaliana	phyB9_SD	15	0.90388
255734_at	AT1G25550	A. thaliana	phyB9_SD	16	0.972858
260999_at	AT1G26580	A. thaliana	phyB9_SD	18	0.916095
262027_at	AT1G35515	A. thaliana	phyB9_SD	12	0.947158
259618_at	AT1G48000	A. thaliana	phyB9_SD	11	0.814978
260769_at	AT1G49010	A. thaliana	phyB9_SD	5	0.986425
261610_at	AT1G49560	A. thaliana	phyB9_SD	6	0.953084
246401_at	AT1G57560	A. thaliana	phyB9_SD	20	0.88046
256198_at	AT1G58220	A. thaliana	phyB9_SD	23	0.991317
260326_at	AT1G63910	A. thaliana	phyB9_SD	23	0.838746
260134_at	AT1G66370	A. thaliana	phyB9_SD	20	0.896361
260435_at	AT1G68320	A. thaliana	phyB9_SD	23	0.89252
262284_at	AT1G68670	A. thaliana	phyB9_SD	23	0.907289
259832_at	AT1G69580	A. thaliana	phyB9_SD	7	0.842901
259751_at	AT1G71030	A. thaliana	phyB9_SD	23	0.959632
245735_at	AT1G73410	A. thaliana	phyB9_SD	13	0.925235
260220_at	AT1G74650	A. thaliana	phyB9_SD	6	0.859654
262166_at	AT1G74840	A. thaliana	phyB9_SD	23	0.89994
256503_at	AT1G75250	A. thaliana	phyB9_SD	19	0.851166
264119_at	AT1G79180	A. thaliana	phyB9_SD	17	0.938201
262203_at	AT2G01060	A. thaliana	phyB9_SD	18	0.929315
267485_at	AT2G02820	A. thaliana	phyB9_SD	8	0.878389
265719_at	AT2G03500	A. thaliana	phyB9_SD	12	0.849765
265520_at	AT2G06020	A. thaliana	phyB9_SD	12	0.927417
265301_s_at	AT2G13960	A. thaliana	phyB9_SD	0	0.846839
265359_at	AT2G16720	A. thaliana	phyB9_SD	3	0.986928
265316_at	AT2G20400	A. thaliana	phyB9_SD	17	0.992241
245084_at	AT2G23290	A. thaliana	phyB9_SD	12	0.8463
266862_at	AT2G26950	A. thaliana	phyB9_SD	9	0.915386
266301_at	AT2G26960	A. thaliana	phyB9_SD	19	0.840212
267495_at	AT2G30420	A. thaliana	phyB9_SD	10	0.932501
266469_at	AT2G31180	A. thaliana	phyB9_SD	11	0.927503
267087_at	AT2G32460	A. thaliana	phyB9_SD	23	0.871742
263892_at	AT2G36890	A. thaliana	phyB9_SD	14	0.979689
267157_at	AT2G37630	A. thaliana	phyB9_SD	8	0.919266
267354_at	AT2G39880	A. thaliana	phyB9_SD	7	0.82587
263830_at	AT2G40260	A. thaliana	phyB9_SD	4	0.852302
267077_at	AT2G40970	A. thaliana	phyB9_SD	21	0.936633
263977_at	AT2G42660	A. thaliana	phyB9_SD	6	0.810149
260581_at	AT2G47190	A. thaliana	phyB9_SD	5	0.841944
245126_at	AT2G47460	A. thaliana	phyB9_SD	4	0.928386
259281_at	AT3G01140	A. thaliana	phyB9_SD	5	0.964004
258516_at	AT3G06490	A. thaliana	phyB9_SD	20	0.875057
256155_at	AT3G08500	A. thaliana	phyB9_SD	12	0.873583
259007_at	AT3G09370	A. thaliana	phyB9_SD	18	0.920108
258723_at	AT3G09600	A. thaliana	phyB9_SD	21	0.996618
258724_at	AT3G09600	A. thaliana	phyB9_SD	21	0.977707
258961_at	AT3G10580	A. thaliana	phyB9_SD	5	0.812465
258960_at	AT3G10590	A. thaliana	phyB9_SD	22	0.80075
258761_at	AT3G10760	A. thaliana	phyB9_SD	19	0.929448
259283_at	AT3G11440	A. thaliana	phyB9_SD	23	0.848345
257704_at	AT3G12720	A. thaliana	phyB9_SD	12	0.874934
257698_at	AT3G12730	A. thaliana	phyB9_SD	21	0.963559
257689_at	AT3G12820	A. thaliana	phyB9_SD	16	0.94648
257855_at	AT3G13040	A. thaliana	phyB9_SD	22	0.979145
259379_at	AT3G16350	A. thaliana	phyB9_SD	3	0.808286
258157_at	AT3G18100	A. thaliana	phyB9_SD	0	0.882714
257250_at	AT3G24120	A. thaliana	phyB9_SD	19	0.93317
257163_at	AT3G24310	A. thaliana	phyB9_SD	9	0.847609
257645_at	AT3G25790	A. thaliana	phyB9_SD	8	0.889399
257220_at	AT3G27810	A. thaliana	phyB9_SD	9	0.920225
258237_at	AT3G27810	A. thaliana	phyB9_SD	4	0.830902
257221_at	AT3G27920	A. thaliana	phyB9_SD	12	0.959492
257140_at	AT3G28910	A. thaliana	phyB9_SD	11	0.833474
258004_at	AT3G29020	A. thaliana	phyB9_SD	9	0.98023
257307_at	AT3G30210	A. thaliana	phyB9_SD	3	0.93734
252534_at	AT3G46130	A. thaliana	phyB9_SD	6	0.965828
252408_at	AT3G47600	A. thaliana	phyB9_SD	18	0.905858
252340_at	AT3G48920	A. thaliana	phyB9_SD	4	0.863387
252233_at	AT3G49690	A. thaliana	phyB9_SD	19	0.93769
252193_at	AT3G50060	A. thaliana	phyB9_SD	3	0.99438
251974_at	AT3G53200	A. thaliana	phyB9_SD	20	0.877648
251763_at	AT3G55730	A. thaliana	phyB9_SD	15	0.843419
251363_at	AT3G61250	A. thaliana	phyB9_SD	3	0.975304
255614_at	AT4G01280	A. thaliana	phyB9_SD	22	0.852545
255538_at	AT4G01680	A. thaliana	phyB9_SD	18	0.826395
255250_at	AT4G05100	A. thaliana	phyB9_SD	4	0.99647
255037_at	AT4G09460	A. thaliana	phyB9_SD	18	0.967359
254813_at	AT4G12350	A. thaliana	phyB9_SD	22	0.922808
245381_at	AT4G17785	A. thaliana	phyB9_SD	8	0.805679
254619_at	AT4G18770	A. thaliana	phyB9_SD	17	0.896007
254413_at	AT4G21440	A. thaliana	phyB9_SD	4	0.946506
254277_at	AT4G22680	A. thaliana	phyB9_SD	17	0.828621
245234_at	AT4G25560	A. thaliana	phyB9_SD	15	0.908029
253851_at	AT4G28110	A. thaliana	phyB9_SD	5	0.956577
253451_at	AT4G32730	A. thaliana	phyB9_SD	8	0.914427
253327_at	AT4G33450	A. thaliana	phyB9_SD	23	0.897565
253219_at	AT4G34990	A. thaliana	phyB9_SD	3	0.872208
246215_at	AT4G37180	A. thaliana	phyB9_SD	22	0.867097
246253_at	AT4G37260	A. thaliana	phyB9_SD	18	0.918903
252958_at	AT4G38620	A. thaliana	phyB9_SD	5	0.928852
251132_at	AT5G01200	A. thaliana	phyB9_SD	0	0.858714
250858_at	AT5G04760	A. thaliana	phyB9_SD	18	0.982737
250810_at	AT5G05090	A. thaliana	phyB9_SD	1	0.965721
250741_at	AT5G05790	A. thaliana	phyB9_SD	9	0.91767
250710_at	AT5G06100	A. thaliana	phyB9_SD	19	0.925481
250697_at	AT5G06800	A. thaliana	phyB9_SD	20	0.924828
250598_at	AT5G07690	A. thaliana	phyB9_SD	6	0.984759
250589_at	AT5G07700	A. thaliana	phyB9_SD	0	0.862023
250524_at	AT5G08520	A. thaliana	phyB9_SD	19	0.976079
250450_at	AT5G10280	A. thaliana	phyB9_SD	4	0.832883
245847_at	AT5G11050	A. thaliana	phyB9_SD	14	0.828953
250386_at	AT5G11510	A. thaliana	phyB9_SD	9	0.960041
250173_at	AT5G14340	A. thaliana	phyB9_SD	15	0.855789
246585_at	AT5G14750	A. thaliana	phyB9_SD	7	0.889414
250167_at	AT5G15310	A. thaliana	phyB9_SD	6	0.967419
250103_at	AT5G16600	A. thaliana	phyB9_SD	4	0.990788
250099_at	AT5G17300	A. thaliana	phyB9_SD	21	0.959035
250051_at	AT5G17800	A. thaliana	phyB9_SD	2	0.913576
250031_at	AT5G18240	A. thaliana	phyB9_SD	20	0.951011
249858_at	AT5G23000	A. thaliana	phyB9_SD	19	0.845851
249820_at	AT5G23650	A. thaliana	phyB9_SD	22	0.873898
246844_at	AT5G26660	A. thaliana	phyB9_SD	16	0.932921
246724_at	AT5G29000	A. thaliana	phyB9_SD	1	0.919034
249704_at	AT5G35550	A. thaliana	phyB9_SD	2	0.808245
249414_at	AT5G39700	A. thaliana	phyB9_SD	12	0.859459
249408_at	AT5G40330	A. thaliana	phyB9_SD	2	0.97206
249349_at	AT5G40350	A. thaliana	phyB9_SD	9	0.801134
249352_at	AT5G40430	A. thaliana	phyB9_SD	9	0.897731
248954_at	AT5G45420	A. thaliana	phyB9_SD	8	0.943199
248795_at	AT5G47390	A. thaliana	phyB9_SD	23	0.962435
248328_at	AT5G52660	A. thaliana	phyB9_SD	20	0.863748
248203_at	AT5G54230	A. thaliana	phyB9_SD	4	0.993434
248116_at	AT5G55020	A. thaliana	phyB9_SD	18	0.975736
248051_at	AT5G56110	A. thaliana	phyB9_SD	12	0.90681
247868_at	AT5G57620	A. thaliana	phyB9_SD	19	0.960584
247768_at	AT5G58900	A. thaliana	phyB9_SD	13	0.975195
247696_at	AT5G59780	A. thaliana	phyB9_SD	22	0.931572
247600_at	AT5G60890	A. thaliana	phyB9_SD	6	0.994967
247549_at	AT5G61420	A. thaliana	phyB9_SD	7	0.985144
247455_at	AT5G62470	A. thaliana	phyB9_SD	23	0.888226
247231_at	AT5G65230	A. thaliana	phyB9_SD	20	0.814372
247165_at	AT5G65790	A. thaliana	phyB9_SD	4	0.936275
246987_at	AT5G67300	A. thaliana	phyB9_SD	1	0.958333
259432_at	AT1G01520	A. thaliana	shortday	4	0.968489
260784_at	AT1G06180	A. thaliana	shortday	5	0.874983
264782_at	AT1G08810	A. thaliana	shortday	18	0.887309
264709_at	AT1G09770	A. thaliana	shortday	17	0.83393
259365_at	AT1G13300	A. thaliana	shortday	18	0.897705
255753_at	AT1G18570	A. thaliana	shortday	18	0.833161
261431_at	AT1G18710	A. thaliana	shortday	5	0.876744
259476_at	AT1G19000	A. thaliana	shortday	0	0.840157
264210_at	AT1G22640	A. thaliana	shortday	23	0.947229
255734_at	AT1G25550	A. thaliana	shortday	18	0.904817
260999_at	AT1G26580	A. thaliana	shortday	17	0.873564
261274_at	AT1G26780	A. thaliana	shortday	0	0.809665
262406_at	AT1G34670	A. thaliana	shortday	3	0.861241
260769_at	AT1G49010	A. thaliana	shortday	4	0.917145
245628_at	AT1G56650	A. thaliana	shortday	4	0.917207
259822_at	AT1G66230	A. thaliana	shortday	17	0.920837
262284_at	AT1G68670	A. thaliana	shortday	21	0.878652
259751_at	AT1G71030	A. thaliana	shortday	6	0.908187
262166_at	AT1G74840	A. thaliana	shortday	19	0.863038
262203_at	AT2G01060	A. thaliana	shortday	18	0.845002
265359_at	AT2G16720	A. thaliana	shortday	2	0.84405
263615_at	AT2G25230	A. thaliana	shortday	6	0.820116
267141_at	AT2G38090	A. thaliana	shortday	16	0.847922
267077_at	AT2G40970	A. thaliana	shortday	1	0.885241
260581_at	AT2G47190	A. thaliana	shortday	8	0.872482
245126_at	AT2G47460	A. thaliana	shortday	5	0.957313
258807_at	AT3G04030	A. thaliana	shortday	5	0.891639
258516_at	AT3G06490	A. thaliana	shortday	8	0.864969
258723_at	AT3G09600	A. thaliana	shortday	23	0.912891
258724_at	AT3G09600	A. thaliana	shortday	22	0.972606
258761_at	AT3G10760	A. thaliana	shortday	21	0.889161
256255_at	AT3G11280	A. thaliana	shortday	19	0.809789
257698_at	AT3G12730	A. thaliana	shortday	4	0.869662
257855_at	AT3G13040	A. thaliana	shortday	23	0.975595
259379_at	AT3G16350	A. thaliana	shortday	6	0.95671
257250_at	AT3G24120	A. thaliana	shortday	18	0.917985
257163_at	AT3G24310	A. thaliana	shortday	23	0.880312
257140_at	AT3G28910	A. thaliana	shortday	17	0.932145
252534_at	AT3G46130	A. thaliana	shortday	23	0.940992
252408_at	AT3G47600	A. thaliana	shortday	4	0.843218
252193_at	AT3G50060	A. thaliana	shortday	18	0.814777
251363_at	AT3G61250	A. thaliana	shortday	19	0.875903
255250_at	AT4G05100	A. thaliana	shortday	1	0.931334
255037_at	AT4G09460	A. thaliana	shortday	18	0.947947
254714_at	AT4G13480	A. thaliana	shortday	22	0.939179
254413_at	AT4G21440	A. thaliana	shortday	3	0.898806
246253_at	AT4G37260	A. thaliana	shortday	18	0.879243
250810_at	AT5G05090	A. thaliana	shortday	4	0.814548
250598_at	AT5G07690	A. thaliana	shortday	9	0.864963
250589_at	AT5G07700	A. thaliana	shortday	6	0.969451
250524_at	AT5G08520	A. thaliana	shortday	14	0.965854
250167_at	AT5G15310	A. thaliana	shortday	12	0.908768
250103_at	AT5G16600	A. thaliana	shortday	22	0.881099
250099_at	AT5G17300	A. thaliana	shortday	22	0.942209
248596_at	AT5G49330	A. thaliana	shortday	8	0.940889
248328_at	AT5G52660	A. thaliana	shortday	4	0.968756
247768_at	AT5G58900	A. thaliana	shortday	13	0.909608
247696_at	AT5G59780	A. thaliana	shortday	23	0.937939
247600_at	AT5G60890	A. thaliana	shortday	5	0.963237
247549_at	AT5G61420	A. thaliana	shortday	12	0.834124
247455_at	AT5G62470	A. thaliana	shortday	22	0.90816
