# Supplementary material for: Genome-wide classification and expression analysis of MYB transcription factor families in rice and Arabidopsis
Source: BMC Genomics. 2012 Oct 10;13:544. doi: 10.1186/1471-2164-13-544 (PMC3542171; doi:10.1186/1471-2164-13-544)
Supplement: Additional file 6 — Table S6. Expression of MYB genes. Availability of full-length complementary DNA (FL-cDNA) / expressed sequence tag (EST) consequent to MYB genes. [file 1471-2164-13-544-S6.xls]

## Sheet: Rice_EST
Supplemental Table 6: Availability of Full Length-cDNA and/or EST corresponding to MYB genes
TIGR Locus ID	Full length cDNA	Total number of mapped ESTs	Most significant hit in other plant species (blastp)	E value	Most significant hit in other plant species (tblastn)	E value
LOC_Os01g03720	AK107424	3
LOC_Os01g04930	AK067964	42
LOC_Os01g06320	AK106969	2
LOC_Os01g07450	n/a	0	EEF51938	1e-48	EU953319	2e-45
LOC_Os01g08160	n/a	13
LOC_Os01g09280	AK071611	25
LOC_Os01g09590	AK109125	20
LOC_Os01g11200	n/a	0	ABQ51223	6e-14	EF601070	3e-13
LOC_Os01g12700	n/a	0	BAE92565	2e-29	AY615200	5e-28
LOC_Os01g12860	n/a	14
LOC_Os01g13740	CT834042, CT834044, AK121019	89
LOC_Os01g18240	AK111803	13
LOC_Os01g19970	AK288699	1
LOC_Os01g36460	AK065915	11
LOC_Os01g40670	AK058846, AK103040	57
LOC_Os01g43180	n/a	0	AAS09990	1e-11	AY161286	3e-13
LOC_Os01g44370	n/a	0	ABH02884	3e-17	NM_001154820	1e-16
LOC_Os01g45090	n/a	3
LOC_Os01g47370	n/a	0	ACG30426	8e-30	NM_001154820	3e-30
LOC_Os01g49160	n/a	4
LOC_Os01g50110	AK108259	3
LOC_Os01g50720	AK111782	22
LOC_Os01g51154	n/a	177
LOC_Os01g51260	AK288487	5
LOC_Os01g52410	AK241370	9
LOC_Os01g59660	AK119607	77
LOC_Os01g62410	AK066520	91
LOC_Os01g62660	AK066659	8
LOC_Os01g63160	AK108582	3
LOC_Os01g63460	AK111988	26
LOC_Os01g63680	n/a	4
LOC_Os01g65370	n/a	0	AAS19480	2e-85	X70876	1e-88
LOC_Os01g74410	AY398581	77
LOC_Os01g74590	AK110631	16
LOC_Os02g02370	n/a	0	ABH02915	3e-46	DQ822974	2e-45
LOC_Os02g09480	n/a	47
LOC_Os02g14490	n/a	1
LOC_Os02g17190	n/a	15
LOC_Os02g30700	n/a	0	AAC27179	2e-16	AAC27179	8e-16
LOC_Os02g34630	AK068448	59
LOC_Os02g40530	AK099283, AK111807	11
LOC_Os02g41510	AK112056	13
LOC_Os02g42870	AK108621	5
LOC_Os02g45080	n/a	0	ACD56656.	3e-21	AY568658	2e-23
LOC_Os02g46780	AK111720, AK111933	13
LOC_Os02g47744	CT833955, AK121386	68
LOC_Os02g49250	n/a	0	AAS10118	2e-16	AY519648	7e-16
LOC_Os02g51799	n/a	0	AAS10030	2e-74	NM_103190	1e-73
LOC_Os02g54520	n/a	1
LOC_Os03g03760	n/a	0	NP_181555	1e-22	NM_129584	7e-22
LOC_Os03g04900	n/a	1
LOC_Os03g13310	n/a	0	AAS10070	6e-27	AY519600	3e-26
LOC_Os03g14100	n/a	0	AAS19480	4e-23	X70876	5e-22
LOC_Os03g14810	n/a	0	ABH02884	3e-14	NM_001157277	1e-15
LOC_Os03g20090	CT834128, CT830663, AK120551	29
LOC_Os03g22560	n/a	9
LOC_Os03g25304	n/a	0	EAY07611	4e-10	XM_001319799	2e-09
LOC_Os03g25550	n/a	0	ACJ38663	2e-60	EU955434	3e-93
LOC_Os03g26130	n/a	0	ACG34966	4e-81	EU962848	2e-80
LOC_Os03g27090	AK243428	2
LOC_Os03g38210	n/a	2
LOC_Os03g51110	CT832783, CT828835, AK111560	6
LOC_Os03g55760	AK108408	2
LOC_Os04g41830	n/a	16
LOC_Os04g43680	AF467733, AY323484	65
LOC_Os04g45060	n/a	0	ACG31729	2e-94	EU959611	2e-93
LOC_Os04g47890	AK101849	6
LOC_Os04g50680	AK243271	4
LOC_Os04g50770	CT829227, AK111960	8
LOC_Os05g03550	CT830036, AK062261	79
LOC_Os05g04820	CT831795, AK099636, AK104345, AK111821	48
LOC_Os05g07010	n/a	5
LOC_Os05g10690	AK061427, AK065594	25
LOC_Os05g28320	AK288128	3
LOC_Os05g34110	n/a	23
LOC_Os05g35500	AK066834, AK099108, AK104053	28
LOC_Os05g37040	n/a	0	AAL78741	2e-11	AY077453	5e-11
LOC_Os05g37730	CT829471, AK068138	42
LOC_Os05g38460	AK106756	3
LOC_Os05g41166	gi|2605624|dbj|D88621.1|	0	BAE92565	5e-66	EU970886	3e-65
LOC_Os05g41240	AK061987	102
LOC_Os05g46610	CT837789, AK287469	4
LOC_Os05g49240	n/a	4
LOC_Os05g49310	n/a	0
LOC_Os06g01670	AK111672, AK119640	33
LOC_Os06g02250	n/a	0	AAL84612	3e-67	AF474115	1e-66
LOC_Os06g06740	AK241812	4
LOC_Os06g07640	n/a	0	ACG28977	6e-14	EU969953	3e-13
LOC_Os06g07650	n/a	0	CAC86578	9e-24	AJ318518	4e-23
LOC_Os06g07660	n/a	0	CAC86578	3e-18	AJ318518	9e-18
LOC_Os06g07740	n/a	1
LOC_Os06g10330	n/a	0	ABN42495	8e-18	EF372521	4e-17
LOC_Os06g11780	n/a	0	AAS10030	4e-78	NM_103190	2e-77
LOC_Os06g14010	n/a	0	ABD60281	9e-13	NM_119889	1e-12
LOC_Os06g14700	n/a	0	ABH02824	8e-14	DQ822883	3e-13
LOC_Os06g14710	n/a	1
LOC_Os06g19980	n/a	4
LOC_Os06g31090	AK111324	3
LOC_Os06g35140	AK073606	6
LOC_Os06g40330	AK106613, AB212075	24
LOC_Os06g40710	AK071731	63
LOC_Os06g43090	CT833918, AK105817, AK121564	57
LOC_Os06g45410	AK119588	16
LOC_Os06g45890	CT832407, AK070966	30
LOC_Os07g02800	AK070421	130
LOC_Os07g04700	n/a	48
LOC_Os07g12130	n/a	2
LOC_Os07g14110	n/a	0	ABE66076	1e-40	NM_117993	6e-40
LOC_Os07g25150	n/a	0	ABK59039	2e-28	NM_113812	4e-27
LOC_Os07g25370	n/a	0	ABH02824	6e-21	DQ822890	2e-20
LOC_Os07g30130	AK066025	142
LOC_Os07g31470	n/a	0	AAQ05796	3e-69	AF477956	1e-68
LOC_Os07g37210	n/a	2
LOC_Os07g43420	AK063426	12
LOC_Os07g43580	EU009207, AY323480	30
LOC_Os07g44090	CT836172	10
LOC_Os07g48870	AK103455	15
LOC_Os08g05510	n/a	66
LOC_Os08g05520	AK111808, AK112117	4
LOC_Os08g15020	AK111788	3
LOC_Os08g25799	CT834232, AK059644, AK103873	30
LOC_Os08g25820	n/a	26
LOC_Os08g33660	n/a	5
LOC_Os08g33800	n/a	0	EEF39946	3e-65	NM_105625	6e-57
LOC_Os08g33940	CT837778	6
LOC_Os08g34960	n/a	0	ACG28163	2e-30	NM_001154159	7e-30
LOC_Os08g37970	n/a	0	NP_174726	1e-80	NM_103190	8e-80
LOC_Os08g43450	AK069869	14
LOC_Os08g43550	AK060276	44
LOC_Os09g12750	n/a	82
LOC_Os09g12770	AK103241	51
LOC_Os09g23200	n/a	0	ACG26785	2e-129	No significant similarity found.
LOC_Os09g24800	n/a	0	EEF47869	2e-86	NM_114628	9e-80
LOC_Os09g26170	n/a	0	ABH02912	1e-64	DQ822971	5e-64
LOC_Os09g31454	AK064957	9
LOC_Os09g36730	AK104408, AK104457, AK111966	48
LOC_Os10g30690	AK242392	4
LOC_Os10g30719	AK071645	3
LOC_Os10g33810	CT834744, AK109011	6
LOC_Os10g35660	n/a	0	AAZ20440	5e-34	No significant similarity found
LOC_Os10g39550	n/a	0	ACD56656	2e-22	NM_129584	2e-20
LOC_Os10g41200	CT829679, CT829680, AY151044, AK101062	219
LOC_Os11g03440	AK241549	14
LOC_Os11g10130	n/a	4
LOC_Os11g35390	AK110844	7
LOC_Os11g47460	AK111626, DQ075260	32
LOC_Os12g02430	n/a	0	AAS19480	1e-23	AY456184	4e-23
LOC_Os12g03150	AK061437	15
LOC_Os12g07610	n/a	0	EEF51989	4e-52	NM_117993	7e-50
LOC_Os12g07640	AK063027	5
LOC_Os12g13570	n/a	4
LOC_Os12g33070	n/a	0	AAZ20436	5e-58	AJ576023	6e-55
LOC_Os12g37690	n/a	13
LOC_Os12g37970	CT833282, AK107214, DQ075263	26
LOC_Os12g41920	AK100618	82

## Sheet: Arabidopsis_EST
Supplemental Table 6: Availability of Full Length-cDNA and/or EST corresponding to MYB genes
TIGR Locus ID	Total number of mapped ESTs	Most significant hit in other plant species (blastp)	E value	Most significant hit in other plant species (tblastn)	E value
AT1G01520	0	ABV02070	9e-78	EU116031	2e-77
AT1G06180	2
AT1G08810	2
AT1G09540	5
AT1G09770	1
AT1G13300	0	ABF70013	7e-36	EU960503	4e-27
AT1G14350	0	EEF42169	1e-135	XM_001699730	7e-28
AT1G16490	16
AT1G17950	3
AT1G18570	2
AT1G18710	5
AT1G18960	0	ABF95439	7e-30	AB108651	2e-25
AT1G19000	8
AT1G19510	1
AT1G22640	5
AT1G25340	2
AT1G25550	4
AT1G26580	5
AT1G26780	2
AT1G34670	0	BAC75672	2e-82	EF601074	6e-68
AT1G35515	2
AT1G35516	0	ABX32687	5.6	No Myb found in other palnt species.
AT1G43330	0	BAB70512	2e-09	AB056124	8e-09
AT1G48000	2
AT1G49010	1
AT1G49560	0	ABF70013	1e-32	EU960503	1e-22
AT1G56160	2
AT1G56650	2
AT1G57560	2
AT1G58220	3
AT1G63910	7
AT1G66230	6
AT1G66370	0	EEF28373	7e-52	FJ556912	5e-52
AT1G66380	2
AT1G66390	2
AT1G68320	0	AAZ20430	2e-67	DQ074462	4e-67
AT1G68670	3
AT1G69560	0	EEF39946	4e-62	DQ399059	2e-49
AT1G69580	5
AT1G71030	2
AT1G73410	2
AT1G74080	2
AT1G74430	4
AT1G74650	2
AT1G74840	2
AT1G75250	2
AT1G79180	2
AT2G01060	9
AT2G02820	4
AT2G03500	1
AT2G06020	0	ACG34043	2e-18	EU961925	6e-18
AT2G13960	0	ABH02910	5e-41	DQ822969	2e-40
AT2G16720	1
AT2G20400	6
AT2G23290	2
AT2G25230	0	EEF40934	2e-33	NM_206734	1e-28
AT2G26950	2
AT2G26960	2
AT2G30420	0	ABH02887	3e-08	DQ822946	1e-07
AT2G31180	2
AT2G32460	2
AT2G36890	2
AT2G37630	4
AT2G38090	3
AT2G39880	2
AT2G40260	0	BAD28879	6e-27	EU970470	1e-20
AT2G40970	2
AT2G42660	0	BAD28879	4e-27	EU970470	2e-17
AT2G47190	2
AT2G47210	7
AT2G47460	2
AT3G01140	6
AT3G01530	0	ABU97107	4e-60	EU111679	1e-59
AT3G02940	2
AT3G04030	2
AT3G06490	2
AT3G08500	0	CAE09057	2e-64	AJ576023	2e-64
AT3G09230	2
AT3G09370	4
AT3G09600	5
AT3G10113	0	ABH02924	4e-44	DQ822983	3e-43
AT3G10580	3
AT3G10585	0	ABH02832	4e-17	DQ822891	1e-16
AT3G10590	2
AT3G10595	0	ABH02832	4e-12	AJ243339	1e-14
AT3G10760	6
AT3G11280	0	ABH02835	2e-71	DQ822894	9e-17
AT3G11440	2
AT3G12720	2
AT3G12730	2
AT3G12820	2
AT3G13040	12
AT3G13540	4
AT3G13890	2
AT3G16350	2
AT3G18100	2
AT3G23250	4
AT3G24120	6
AT3G24310	2
AT3G25790	0	ABF70013	3e-36	EU960503	1e-26
AT3G27785	2
AT3G27810	2
AT3G27920	2
AT3G28470	2
AT3G28910	5
AT3G29020	2
AT3G30210	2
AT3G46130	0	ABH02860	1e-58	DQ822919	5e-58
AT3G47600	2
AT3G48920	2
AT3G49690	2
AT3G50060	6
AT3G53200	4
AT3G55730	6
AT3G61250	2
AT3G62610	0	AAZ20438	2e-61	DQ074470	2e-60
AT4G00540	2
AT4G01280	0	ABH02857	5e-85	DQ822916	3e-84
AT4G01680	7
AT4G04580	0	BAD28879	3e-18	EU956037	1e-14
AT4G05100	2
AT4G09450	2
AT4G09460	2
AT4G12350	2
AT4G13480	2
AT4G17785	2
AT4G18770	2
AT4G21440	2
AT4G22680	2
AT4G25560	4
AT4G26930	2
AT4G28110	2
AT4G32730	2
AT4G33450	1
AT4G34990	4
AT4G36570	5
AT4G37180	4
AT4G37260	8
AT4G37780	2
AT4G38620	13
AT5G01200	2
AT5G02320	2
AT5G04760	0	ABH02832	3e-69	DQ822891	4e-69
AT5G05090	3
AT5G05790	3
AT5G06100	2
AT5G06800	2
AT5G07690	4
AT5G07700	2
AT5G08520	3
AT5G10280	2
AT5G11050	2
AT5G11510	4
AT5G12870	3
AT5G14340	2
AT5G14750	0	AAT57644	6e-56	AY633559	4e-55
AT5G15310	1
AT5G16600	2
AT5G16770	0	BAC75671	3e-84	AB108651	2e-73
AT5G17300	6
AT5G17800	2
AT5G18240	6
AT5G23000	0	AAZ20440	4e-59	DQ074472	2e-58
AT5G23650	0	ABH02851	5e-40	DQ822910	4e-39
AT5G26660	2
AT5G29000	6
AT5G35550	2
AT5G39700	0	BAD10634	2e-35	FJ807471	3e-30
AT5G40330	2
AT5G40350	0	ABH02849	1e-66	DQ822906	3e-66
AT5G40360	2
AT5G40430	0	BAD67643	2e-31	NM_176635	2e-27
AT5G41020	1
AT5G45420	5
AT5G47290	0	ACG30643	0.0007	EU958525	0.002
AT5G47390	44
AT5G49330	2
AT5G49620	2
AT5G52260	2
AT5G52600	1
AT5G52660	1
AT5G54230	2
AT5G55020	0	AAG28525	3e-57	No significant similarity found
AT5G56110	12
AT5G57620	2
AT5G58850	0	EEF36731	3e-58	NM_205232	2e-39
AT5G58900	2
AT5G59570	2
AT5G59780	2
AT5G60890	2
AT5G61420	4
AT5G61620	0	ACG34833	4e-40	EU962715	2e-39
AT5G62320	4
AT5G62470	3
AT5G65230	2
AT5G65790	2
AT5G67300	5
