# Supplementary material for: Genome-wide classification and expression analysis of MYB transcription factor families in rice and Arabidopsis
Source: BMC Genomics. 2012 Oct 10;13:544. doi: 10.1186/1471-2164-13-544 (PMC3542171; doi:10.1186/1471-2164-13-544)
Supplement: Additional file 7 — Table S7.MYB regulation under abiotic stress. Expression analysis of MYB genes under abiotic stress conditions in rice and Arabidopsis by using publically available microarray data. [file 1471-2164-13-544-S7.xls]

## Sheet: Rice_Abiotic Expression
Supplemental Table 7: Expression analysis of MYB genes in abiotic stress (data obtained by PlantQTL-GE )
TIGR Locus ID	Cold	Drought	Salt
LOC_Os01g04930	0	1	0
LOC_Os01g09280	0	1	0
LOC_Os01g18240	0	0	1
LOC_Os05g38460	0	1	0
LOC_Os06g45890	0	0	1
LOC_Os07g02800	0	1	0
LOC_Os07g04700	0	1	0
LOC_Os07g25150	0	1	0
LOC_Os07g43420	0	1	0
LOC_Os08g25820	0	1	0
LOC_Os08g33940	1	0	0
LOC_Os08g43550	0	0	1
LOC_Os10g41200	0	1	0
LOC_Os12g13570	0	1	0
Zero : Not Expressing
One : Show Their Expression

## Sheet: Rice_Microarray Expression
	Supplemental Table 7: Expression analysis of MYB genes uder drought stress. The gene expression was obtained from publically available microarray experiment E-MEXP-2401 (Lenka et al., 2010)
Array Probe ID	MSU Gene ID	MSU ID	IR64_control-1	IR64_control-2	IR64_control-3	Avg_IR64_control	IR64_drought-1	IR64_drought-2	IR64_drought-3	Avg _IR64_drought	N22_control-1	N22_control-2	N22_control-3	Avg _N22_control	N22_drought-1	N22_drought-2	N22_drought-3	Avg_N22_drought	FC_IR64	FC_N22
Os.7719.1.S1_at	LOC_Os12g41920		0.059516	0.0418568	0.0136957	0.0383561	-0.191608	-0.0290174	-0.0136957	-0.0781072	0.137312	0.143037	0.179582	0.15331	-0.215726	-0.165502	-0.26192	-0.214383	0.491071	0.715125
OsAffx.12865.1.S1_at	LOC_Os12g37970		0.231173	0.161428	0.0865765	0.159726	-0.275772	-0.168667	-0.0865765	-0.177005	0.405404	0.562685	0.582176	0.516755	-1.59891	-1.68222	-1.90826	-1.7298	0.902378	0.298738
OsAffx.4266.1.S1_at	LOC_Os12g37690	OsMYB78	-1.50757	-1.41375	-1.39803	-1.43978	0.0653544	-0.0653544	0.0854583	0.0284861	-0.218119	-0.187105	0.0982804	-0.102314	0.515753	0.446196	0.390287	0.450745	-0.019785	-4.40549
Os.55708.1.A1_at	LOC_Os12g33070	OsMYB83	0.201663	0.375658	0.0892899	0.222204	0.132888	-0.29805	-0.0262184	-0.0637935	-0.141348	0.0157292	-0.100952	-0.0755237	-0.0157293	0.295755	-0.108741	0.0570947	3.48317	-0.755983
OsAffx.21941.1.S1_s_at	LOC_Os12g13570		0.412766	0.459635	0.20878	0.360393	-0.490447	-0.203134	-0.102759	-0.265447	0.334772	0.236807	0.102759	0.224779	-0.382505	-0.319937	-0.390473	-0.364305	1.35769	0.617009
Os.10175.2.A1_at	LOC_Os12g07640		0.272509	0.183947	0.280826	0.245761	-0.029938	-0.00520098	-0.186325	-0.0738213	0.0672936	0.00520086	0.04352	0.0386715	-0.383901	-0.687797	-0.364031	-0.478576	3.32913	0.0808053
Os.27085.1.A1_at	LOC_Os12g07610		0.121763	-0.0554996	0	0.022088	-0.0877346	0.0434129	0	-0.0147739	0.107208	-0.300738	-0.00415015	-0.0658935	0	0.00620866	-0.159201	-0.0509976	1.49507	0.773939
OsAffx.23905.1.S1_at	LOC_Os12g03150		-0.135063	-0.251672	0.143165	-0.0811902	-0.00612795	-0.0257778	0.134342	0.0341453	-0.098859	0.0694022	-0.163324	-0.0642603	0.00612783	0.0514615	0.35159	0.136393	-0.42056	-2.12251
Os.52913.1.A1_at	LOC_Os11g47460		1.10302	1.17645	1.09467	1.12471	-1.53958	-1.36559	-1.20586	-1.37035	1.96959	1.91219	1.93977	1.94052	-1.09467	-1.54912	-1.5634	-1.4024	0.820751	1.38372
Os.47854.1.S1_at	LOC_Os11g35390		0.113834	0.143017	0.237677	0.164842	-0.537499	-0.810854	-0.799427	-0.715926	0.638181	0.68963	0.768088	0.698633	-0.113834	-0.363666	-0.188366	-0.221955	0.230251	3.14763
Os.38391.1.A1_at	LOC_Os11g10130		0.337624	0.214884	0.174694	0.242401	-0.317205	-0.0349913	-0.241703	-0.197966	0.11684	0.0349913	0.137759	0.0965302	-0.7413	-0.546279	-0.331414	-0.539664	1.22445	0.178871
Os.25588.2.S1_x_at	LOC_Os11g03440 / LOC_Os12g03150		-0.124395	-0.0396075	0.00737476	-0.0522094	-0.0874376	0.230674	-0.0586243	0.028204	0.239369	0.239222	0.183469	0.220687	0.181686	-0.180777	-0.00737476	-0.00215499	-0.540209	102.407
Os.29819.2.S1_x_at	LOC_Os10g41200		-0.00554275	-0.0408936	0.00554275	-0.0136312	-0.239042	0.0439358	0.159753	-0.0117846	0.528843	0.396741	0.274961	0.400181	-0.259314	-0.378321	-0.458546	-0.365393	0.864529	1.09521
Os.9514.2.A1_at	LOC_Os10g39550		0.00517833	-0.10751	-0.10101	-0.0677806	0.012367	0.0291855	0.136388	0.0593135	-0.0162209	-0.00517833	0.335193	0.104598	-0.187293	-0.0399032	0.0709761	-0.0520732	-0.875082	2.00867
Os.18071.1.S1_at	LOC_Os10g35660	OsMYB87	0.0084455	-0.00122952	-0.128781	-0.0405216	-0.177227	0.161903	0.0084455	-0.00229279	0.00122952	-0.0915051	-0.00189447	-0.0307233	0.0084455	-0.187721	0.150546	-0.00957672	0.056582	0.311708
Os.24983.1.S1_at	LOC_Os10g35660	OsMYB87	-0.224776	0.0141559	-0.00685644	-0.0724922	-0.0116138	0.242576	0.00685644	0.0792727	-0.346728	-0.134655	-0.372045	-0.284476	0.236	0.24582	0.39352	0.29178	-1.09354	-1.02567
OsAffx.19945.2.S1_at	LOC_Os10g33810	OsMYB15	-1.14778	-1.8566	-1.4661	-1.49016	0.305592	0.16027	0.377404	0.281089	-0.16027	-0.412425	-0.458056	-0.343584	1.88973	1.9446	1.88533	1.90655	-0.18863	-5.54902
Os.18392.1.S1_at	LOC_Os10g30719		-0.016919	0.115371	-0.121819	-0.0077891	0.016919	-0.0743057	-0.0297229	-0.0290365	0.425903	0.0232745	0.115371	0.188183	0.0288975	-0.0819565	-0.226697	-0.0932519	-0.268252	2.01801
Os.51540.1.S1_at	LOC_Os10g30719		0.0634562	0.201213	0.0767791	0.113816	-0.27337	-0.195245	0.271975	-0.0655464	-0.00700951	-0.0904199	0.149994	0.0175217	-0.0651646	0.00700939	-0.262529	-0.106895	1.73642	0.163915
OsAffx.26554.1.S1_at	LOC_Os10g30690		-0.173787	-0.064613	-0.0569574	-0.0984523	0.0293612	0.0422863	0.0471202	0.0395892	-0.0293614	0.139181	0.101507	0.0704422	0.139875	-0.110627	-0.148783	-0.0398451	-0.402116	1.7679
OsAffx.28408.2.S1_at	LOC_Os09g36730		0.645313	0.64434	0.764412	0.684688	-0.709427	-0.577831	-0.487319	-0.591526	0.355668	0.484963	0.377434	0.406022	-0.378102	-0.355668	-0.539697	-0.424489	1.1575	0.956495
OsAffx.2811.1.S1_at	LOC_Os09g31454		-0.0110227	-0.325081	0.443244	0.0357135	-0.204996	0.163692	-0.176262	-0.0725217	0.110155	0.468615	-0.0311692	0.182534	-0.209063	0.0900787	0.0110227	-0.0359872	0.492453	5.07219
OsAffx.6369.1.S1_at	LOC_Os09g31454		0.130619	0.0522377	-0.144074	0.0129277	-0.0129088	0.0285567	-0.0505059	-0.0116193	-0.0649525	0.300779	-0.315591	-0.026588	0.165429	0.0129088	-0.100005	0.0261112	1.1126	-0.982066
Os.14985.1.S1_at	LOC_Os09g31454		-0.470615	-0.40304	-0.327115	-0.400257	0.254686	0.362265	0.462441	0.359797	-0.0939407	-0.148165	0.00147009	-0.0802118	-0.00147009	0.211038	0.0445738	0.0847138	-0.898917	-1.05613
OsAffx.12501.1.S1_at	LOC_Os09g26170		-0.0670539	0.0558294	-0.359758	-0.123661	-0.651402	-0.41136	-0.247549	-0.43677	0.208589	0.141091	-0.0558294	0.0979501	0.0776279	0.254611	0.338375	0.223538	-0.283125	2.28216
Os.11085.1.S1_at	LOC_Os09g23200		0.276685	0.126658	0.00360489	0.135649	-0.00360501	0.0702126	-0.221519	-0.0516371	0.0770257	-0.32556	-0.341897	-0.19681	0.0726528	-0.0259277	-0.104488	-0.0192544	2.62697	0.0978321
OsAffx.27479.1.S1_at	LOC_Os09g12770		-0.0764728	0.0845475	0.0103469	0.00614055	-0.1967	-0.0103469	0.0613341	-0.0485708	0.42882	0.288662	0.361588	0.35969	-0.217909	-0.379944	-0.275693	-0.291182	0.126425	1.23527
Os.18071.1.S1_s_at	LOC_Os09g12750		0.432338	0.424181	0.405107	0.420542	-0.241169	-0.195777	-0.204221	-0.213722	0.195778	0.252456	0.379807	0.276014	-0.212297	-0.383972	-0.39208	-0.32945	1.9677	0.837802
Os.7599.1.S1_at	LOC_Os08g43550	OsMYB7	0.421167	0.544576	0.556555	0.507433	-0.883955	-0.54436	-0.60502	-0.677778	0.573619	0.475038	0.418419	0.489025	-0.418419	-0.558785	-0.553394	-0.5102	0.748671	0.958498
Os.49830.1.S1_at	LOC_Os08g43450		1.5834	2.11574	2.13862	1.94592	-0.257948	-0.259211	-0.303704	-0.273621	0.222598	0.122445	1.00734	0.450793	-0.285261	-0.122445	-0.300627	-0.236111	7.11174	1.90924
Os.6430.1.S1_at	LOC_Os08g37970		-0.0193353	0.345696	0.0193353	0.115232	-0.225762	-0.149522	-0.135405	-0.17023	0.120398	0.118029	0.221115	0.153181	-0.282709	-0.128742	0.025502	-0.12865	0.676922	1.19068
Os.22375.1.S1_x_at	LOC_Os08g34960		-0.245644	0.00916958	-0.151887	-0.129454	0.104145	-0.0771606	-0.139657	-0.0375577	0	-0.179465	0.0286679	-0.0502658	0	0.213501	0.253623	0.155708	0.290124	-3.0977
OsAffx.18467.1.S1_s_at	LOC_Os08g33940		-0.167798	-0.34193	-0.263664	-0.257797	-0.0415618	-0.00262904	0.0433962	-0.000264883	0.0719764	0.00262904	0.128971	0.0678587	-0.0165787	0.389056	0.10389	0.158789	0.00102748	2.34
OsAffx.27908.1.S1_at	LOC_Os08g33940		0.219858	0.398209	0.441295	0.35312	-0.0838871	-0.00587678	-0.0114577	-0.0337405	0.00587654	0.0893216	0.0962577	0.0638186	-0.514968	-0.321549	-0.674865	-0.503794	10.4658	0.126676
OsAffx.12601.1.S1_at	LOC_Os08g33660	OsMYB16	0.578564	0.792936	0.58841	0.653303	-0.441843	-0.150316	-0.461175	-0.351111	0.172711	0.171396	0.132023	0.15871	-0.41392	-0.267066	-0.132023	-0.271003	1.86067	0.58564
Os.42406.1.S1_at	LOC_Os08g25820		0.353897	-0.0281096	-0.16468	0.0537027	0.371634	-0.233891	-0.00430679	0.0444785	0.028681	0.00430679	0.146163	0.059717	-0.097455	0.044802	-0.466143	-0.172932	-1.20739	0.345321
Os.55608.1.S1_at	LOC_Os08g25799		0.267627	0.218963	0.289113	0.258567	-0.28753	-0.181802	-0.135866	-0.201733	0.367044	0.191995	0.135866	0.231635	-0.993863	-0.95375	-0.956348	-0.967987	1.28173	0.239296
Os.21034.1.S1_at	LOC_Os08g15020		0.0605325	-0.00286043	0.296394	0.118022	-0.317645	-0.425424	-0.175274	-0.306114	0.00286043	0.429935	0.0795836	0.170793	-0.0621049	0.0887518	-0.404279	-0.125877	0.385549	1.35682
OsAffx.19535.1.S1_at	LOC_Os08g05520	OsMYB103	0.721088	1.06231	0.923377	0.902259	-0.818639	-0.293154	-0.214319	-0.442038	0.0352437	0.030354	-0.030354	0.0117479	0.145321	-0.0908674	-0.0843092	-0.00995191	2.04114	1.18047
Os.54784.1.S1_at	LOC_Os08g05510		0.0106354	-0.0106354	-0.010818	-0.003606	0.0181122	0.329869	0.274934	0.207638	-0.258969	-0.28444	-0.273859	-0.272422	0.200031	0.343148	-0.055192	0.162663	-57.5813	-0.597096
Os.23747.1.S1_s_at	LOC_Os07g48870	OsMYB2	-0.794825	-0.593482	-0.543213	-0.64384	0.735509	0.742335	0.323335	0.600393	-0.407265	-0.381177	-0.323335	-0.370592	0.896302	0.788214	0.683247	0.789254	-0.932519	-2.12971
Os.15464.1.S1_at	LOC_Os07g44090		0.194095	0.0462904	0.512488	0.250958	-0.342357	-0.57411	-0.184866	-0.367111	0.525012	0.488964	0.292169	0.435382	-0.0462904	-0.0653925	-0.340831	-0.150838	0.683602	2.88642
OsAffx.2486.1.S1_at	LOC_Os07g44090		0.0190823	0.00161266	0.0195904	0.0134284	-0.263033	-0.0333917	-0.00161266	-0.0993459	0.457826	0.537915	0.118367	0.371369	-0.796441	-0.194564	-0.541803	-0.510936	0.135169	0.726841
OsAffx.7057.1.S1_at	LOC_Os07g43580	OsMYB30	0.0389171	0.127454	0.0778327	0.0814012	0.348346	0.401495	0.470895	0.406912	-0.212314	-0.2841	-0.176862	-0.224425	-0.253266	-0.0389171	-0.355891	-0.216025	4.99885	0.962569
Os.9514.1.S1_at	LOC_Os07g43580	OsMYB30	-0.19138	0.0777812	-0.0387952	-0.0507981	0.457025	0.78168	0.573661	0.604122	-0.142363	-0.310639	-0.286162	-0.246388	0.0231853	0.0626869	-0.0231853	0.0208956	-11.8926	-0.0848078
OsAffx.10368.1.S1_at	LOC_Os07g43420	OsMYB88	-0.00458431	0.0585527	0.111014	0.0549943	0.169466	0.337472	0.0996714	0.202203	-0.351621	-0.093595	-0.0961866	-0.180468	0.00458431	-0.0795336	-0.0469451	-0.0406315	3.67681	0.225145
Os.7125.1.S1_at	LOC_Os07g37210	OsMYB102	-0.889378	-0.893918	-0.828931	-0.870742	0.00290656	0.102891	-0.0350187	0.0235931	-0.308754	-0.00290656	0.152226	-0.0531447	0.217632	0.155879	0.108679	0.16073	-0.0270954	-3.02439
Os.55570.1.S1_at	LOC_Os07g31470	OsMYB67	-0.0741122	-0.102824	-0.123213	-0.10005	0.0121379	-0.111995	-0.0121379	-0.0373317	0.0489419	0.155015	0.0928867	0.0989479	-0.204967	0.198044	0.284339	0.0924718	0.373132	-1.07003
OsAffx.13026.1.S1_at	LOC_Os07g30130		-0.217949	-0.417545	-0.287186	-0.30756	0.752227	0.790461	0.733179	0.758622	0.217949	0.22321	0.310745	0.250635	-0.466996	-0.414412	-0.90549	-0.595633	-2.46658	0.420787
Os.10333.1.S1_at	LOC_Os07g25370		-0.141094	-0.157026	-0.219332	-0.172484	-0.225631	-0.00357413	0.0938721	-0.045111	-0.322322	0.101794	0.00357413	-0.0723179	0.0341465	0.0991499	0.18338	0.105559	0.261538	-1.45965
Os.10115.1.S1_at	LOC_Os07g14110		0.0982468	0	-0.0112188	0.0290093	0.165535	0.082464	0.00255215	0.0835171	-0.219385	-0.0158373	-0.082464	-0.105895	0.0873475	0	-0.0276052	0.0199141	2.87897	-0.188055
Os.48485.1.S1_at	LOC_Os07g12130		-0.137664	0.126821	-0.0380753	-0.0163062	0.183907	-0.0394554	0.0102205	0.0515573	-0.172542	-0.063724	0.0563728	-0.0599645	0.326244	-0.0102206	0.107275	0.1411	-3.16182	-2.35305
Os.11638.1.S1_at	LOC_Os07g04700		-0.447245	-0.392521	-0.489619	-0.443128	0.0441327	-0.303262	-0.123932	-0.127687	0.259364	0.143284	-0.0441327	0.119505	0.64163	0.311013	0.243036	0.398559	0.288149	3.33508
OsAffx.15054.1.S1_x_at	LOC_Os07g04700		-0.135056	0.000645	-0.174225	-0.102879	-0.0708432	0.0130138	-0.000645	-0.0194915	0.0841656	-0.111904	-0.00853395	-0.0120908	0.886419	0.601137	0.604365	0.697307	0.189461	-57.6723
Os.22373.1.S1_at	LOC_Os07g02800		0.413319	0.351935	0.286308	0.350521	-0.359105	-0.286308	-0.314371	-0.319928	0.803675	0.744573	0.782296	0.776848	-0.53531	-0.339864	-0.516313	-0.463829	1.09562	1.67486
Os.9166.1.S1_a_at	LOC_Os06g45890		-0.434452	-0.522872	-0.510309	-0.489211	-0.0526361	0.0786562	-0.0175152	0.00283496	-0.00305557	0.0030551	0.0707417	0.0235804	0.600715	0.588401	0.433091	0.540736	-0.00579496	22.9316
Os.1229.3.S1_x_at	LOC_Os06g45410		-0.208141	-0.0229254	-0.160431	-0.130499	-0.16767	0.0229254	-0.116168	-0.086971	0.118583	0.279264	-0.101287	0.0988536	0.149992	0.185911	0.127126	0.154343	0.66645	1.56133
Os.10174.1.S1_at	LOC_Os06g43090		-0.484368	-0.497714	-0.42058	-0.467554	0.42058	0.815812	0.932184	0.722859	0.84444	0.779428	0.597448	0.740439	-1.16337	-1.22117	-1.34596	-1.2435	-1.54604	0.595447
Os.1229.1.S1_a_at	LOC_Os06g40710		0.0124321	0.126212	0.0853496	0.0746644	0.0892463	0.326288	0.0827913	0.166109	-0.159539	-0.0492258	-0.0124321	-0.0737324	-0.479713	-0.646665	-0.717588	-0.614655	2.22474	-0.119957
Os.10204.1.S1_at	LOC_Os06g40710		-0.148623	0.00983751	0.139545	0.000252919	0.0789157	0.0840127	0.158075	0.107001	-0.0651221	-0.242417	0.226885	-0.0268846	-0.0443984	-0.00983763	-0.043968	-0.0327347	423.064	-0.821287
Os.9336.1.S1_at	LOC_Os06g40330		0.484049	-0.0411396	0.426378	0.289763	0.0411396	-0.0924458	0.0553961	0.00136328	-0.614939	-0.45657	-0.628865	-0.566791	-0.0924458	0.398428	0.215049	0.173677	-212.549	-0.306422
OsAffx.2312.1.S1_at	LOC_Os06g40330		0.528723	0.762679	0.61152	0.634307	0.080153	0.0568786	0.180404	0.105812	-0.159566	-0.056879	-0.0609775	-0.0924743	-0.173396	-0.29072	-0.223285	-0.229134	-5.99467	-0.403582
Os.14525.1.S1_at	LOC_Os06g35140		0.689294	0.129458	0.215764	0.344839	0.0226452	0.0692956	-0.503628	-0.137229	-0.0682383	-0.0226452	0.444986	0.118034	-0.141157	-0.550285	-0.299381	-0.330274	2.51287	0.357382
OsAffx.29578.1.S1_at	LOC_Os06g31090		-0.290449	-0.0683837	-0.0370133	-0.131949	0.577181	0.508711	0.656553	0.580815	-0.405264	0.208172	-0.00589132	-0.0676609	-0.100977	0.00589132	0.0832913	-0.00393144	-4.40183	0.0581051
Os.408.1.S1_a_at	LOC_Os06g19980		0.215292	0.224208	0.338661	0.259387	-0.202215	0.0110021	-0.0146456	-0.0686196	-0.0110021	-0.148933	0.0770335	-0.0276338	0.0388703	-0.356547	-0.250517	-0.189398	3.78007	-0.145904
Os.10447.1.S1_at	LOC_Os06g19980		0.0309706	0.21382	0.00809574	0.0842954	0.238359	0.0316992	-0.0185537	0.0838346	0.12363	-0.19368	-0.172904	-0.0809849	-0.00809574	-0.0813608	-0.238569	-0.109342	-1.0055	-0.740657
Os.50003.1.S1_at	LOC_Os06g19980		0.0472665	0.0120244	0.0469494	0.0354134	0.0942507	0.0927453	0.056345	0.0811137	-0.200075	-0.135182	-0.141329	-0.158862	-0.0120244	-0.135754	-0.403956	-0.183912	2.29048	-0.863797
Os.48621.1.S1_at	LOC_Os06g14700		0.268501	0.187106	-0.0121808	0.147809	0.0486246	-0.19241	0.254098	0.0367711	-0.191919	0.0121807	-0.106644	-0.0954606	0.122873	-0.11844	-0.198657	-0.0647412	-4.0197	0.678198
Os.1229.1.S1_at	LOC_Os06g11780	OsMYB93	0.235671	0.00392294	-0.0725379	0.0556852	0.0248309	-0.197278	-0.327184	-0.166544	-0.026771	0.00346506	0.184182	0.0536253	-0.055764	0.094239	-0.00346518	0.01167	0.334358	-4.59516
Os.8369.2.S1_at	LOC_Os06g07700 /LOC_Os06g07740		-0.0215613	0.078696	-0.202721	-0.0485288	-0.00111532	-0.00949109	0.00111532	-0.0031637	-0.255221	0.127774	-0.144842	-0.0907626	0.270908	0.0988722	0.13827	0.16935	0.0651921	-1.86586
OsAffx.3222.1.A1_at	LOC_Os06g07650		-0.0179567	0.0919076	0.490021	0.187991	-0.0625759	0.0944464	0.0966253	0.0428319	-0.0318297	-0.023873	0.01428	-0.0138076	0.023432	-0.01428	-0.119662	-0.0368367	-4.38903	-0.374832
Os.55528.1.S1_at	LOC_Os06g07640		0.253634	-0.016426	0.183079	0.140096	0.0549378	0.0274409	-0.022971	0.0198026	0.139894	-0.0386444	-0.0243235	0.0256422	-0.0162939	-0.102836	0.0162939	-0.0342786	-7.07463	0.748052
Os.29819.1.S1_at	LOC_Os06g06740		0.260811	0.0422169	0.0432618	0.11543	-0.011899	-0.0482318	-0.090106	-0.0500789	0.0788374	0.0118991	-0.0194638	0.0237576	-0.0194638	0.140347	-0.0447445	0.0253796	2.30496	1.06827
Os.55570.1.S1_x_at	LOC_Os06g02250	OsMYB39	0.521677	0.481885	-0.2849	0.239554	-0.391372	-0.250476	0.0210996	-0.206916	0.00694025	0.0791318	0.0764053	0.0541591	-0.15918	-0.161153	-0.00694025	-0.109091	1.15773	0.496458
Os.27252.1.S1_a_at	LOC_Os06g01670		-0.0182576	-0.118359	-0.0832396	-0.0732853	0.0182576	0.0734959	0.0716214	0.0544583	0.414814	0.303658	0.282652	0.333708	-0.0201988	-0.0423374	-0.172303	-0.0782797	-0.7431	4.26303
Os.7810.1.S1_at	LOC_Os05g49310		-0.154539	0.217527	-0.0110551	0.0173111	-0.0364523	-0.0928056	-0.0110551	-0.046771	0.0419862	-0.0684663	0.0765425	0.0166875	0.0110552	0.122872	0.0740615	0.0693294	0.370124	4.15458
Os.49824.1.S1_at	LOC_Os05g46610		0.25056	0.523311	-0.0293765	0.248165	0.128075	0.345506	0.0996985	0.191093	0.0293765	-0.295564	-0.387972	-0.218053	-0.374146	-0.283586	-0.496339	-0.38469	-1.29866	-0.566828
OsAffx.28697.1.S1_at	LOC_Os05g41240		-0.021595	-0.314773	0.021595	-0.104924	-0.572321	-0.527603	-0.431588	-0.510504	0.717515	0.340727	0.646207	0.56815	0.489411	0.115869	-0.0608077	0.181491	-0.205531	-3.13046
OsAffx.28215.1.S1_at	LOC_Os05g41166		0.0473397	-0.0032934	-0.138067	-0.0313404	-0.138067	0.140639	0.0170456	0.00653891	-0.316828	0.0032934	0.101937	-0.0705325	-0.0885874	-0.065141	0.247704	0.0313251	-0.208642	-0.444123
OsAffx.27380.1.S1_at	LOC_Os05g41166		0.13564	0.020571	-0.00679302	0.0498058	0.130775	-0.119487	-0.175156	-0.0546225	-0.198512	0.0067929	-0.138018	-0.109913	-0.145344	0.0532422	0.389263	0.099054	0.911819	-0.901207
OsAffx.17339.1.S1_at	LOC_Os05g38460		0.0941782	0.510871	0.525717	0.376922	-0.319949	-0.164454	-0.31278	-0.265728	0.606215	0.643966	0.389775	0.546652	-0.248684	-0.0941782	-0.202762	-0.181875	1.41845	3.00565
Os.24362.1.A1_at	LOC_Os05g37730		0.374764	0.175628	0.169892	0.240095	-0.198034	-0.0115886	-0.0202332	-0.0766187	0.0115886	0.021553	0.175392	0.0695113	-0.0878997	-0.157046	-0.279072	-0.174673	3.13363	0.397952
OsAffx.11453.1.S1_at	LOC_Os05g37040		-0.000616	-0.0592502	-0.119689	-0.0598518	0.0667741	-0.0194464	0.0858815	0.0444031	-0.0767759	-0.175271	0.000616	-0.0838102	0.0418685	0.123577	0.31825	0.161232	-0.741883	-1.92377
OsAffx.28576.4.S1_at	LOC_Os05g35500		-0.108175	-0.182092	-0.0121965	-0.100821	0.856421	1.1734	1.31744	1.11575	0.105767	0.0121965	0.0371437	0.0517023	-1.22112	-1.24982	-1.04141	-1.17079	-11.0667	0.0441603
OsAffx.14939.1.S1_at	LOC_Os05g35500		-0.0136433	0.0952778	0.0136433	0.0317593	0.639628	0.46527	0.633985	0.579628	-0.118032	-0.262783	0.155309	-0.0751688	-0.315707	-0.0598657	-0.270936	-0.215503	18.2507	-0.348806
Os.57062.1.S1_at	LOC_Os05g34110		0.158226	0.166448	0.156599	0.160424	-0.301331	-0.000174	0.000174	-0.100444	0.131882	-0.0331078	0.110412	0.0697285	-0.391951	-0.341776	-0.614599	-0.449442	1.59716	0.155145
Os.49202.1.S1_at	LOC_Os05g28320		0.0501904	-0.305358	0.121288	-0.0446265	-0.0501907	0.175797	0.360499	0.162035	-0.0765858	-0.0677652	-0.157618	-0.100656	0.29043	0.211717	-0.0765858	0.141854	-3.63092	-1.40929
OsAffx.16707.1.S1_at	LOC_Os05g10690		-0.0186839	-0.123654	-0.208607	-0.116982	1.15934	1.21434	1.52689	1.30019	0.212431	0.262165	0.0186839	0.164427	-0.665188	-0.545713	-0.630782	-0.613894	-11.1145	0.267842
Os.14719.1.S1_at	LOC_Os05g07010		0.00296855	0.127619	-0.115151	0.00514539	0.969257	0.88626	1.08873	0.981417	0.015312	-0.00296855	-0.346731	-0.111462	-0.0272313	-0.265964	-0.211512	-0.168236	190.737	-0.662538
OsAffx.23197.1.S1_at	LOC_Os05g04820		0.702577	0.649462	0.727606	0.693215	-0.653717	-0.55658	-0.539348	-0.583215	0.641738	0.558452	0.53139	0.577193	-0.59992	-0.53139	-0.558301	-0.563204	1.18861	1.02484
OsAffx.4756.1.S1_s_at	LOC_Os05g04820		0.222743	-0.157546	0.00644636	0.0238811	0.141969	-0.263903	0.103861	-0.0060244	-0.301297	-0.00644636	0.0257506	-0.0939976	0.108331	-0.19289	-0.161468	-0.0820088	3.96407	0.872456
OsAffx.30006.2.S1_at	LOC_Os05g03550		0.0798636	0.0955219	0.049017	0.0748008	-0.163265	-0.0546932	-0.12387	-0.113943	0.225516	0.205834	0.233819	0.221723	-0.119335	-0.139419	-0.049017	-0.10259	0.656477	2.16125
Os.53136.1.S1_at	LOC_Os05g03550		0.115602	-0.0719547	-0.0693626	-0.00857194	-0.000963	0.000963	0.0978341	0.0326114	0.0434775	0.080996	-0.151128	-0.0088849	-0.413777	-0.0492969	0.0835152	-0.12652	-3.80443	-0.0702256
OsAffx.7993.1.S1_x_at	LOC_Os05g03550		0.0450439	-0.131893	-0.125514	-0.0707877	0.117697	0.0747871	0.0228739	0.0717859	-0.0228739	0.0531869	-0.143812	-0.0378331	-0.516295	-0.274523	0.0558615	-0.244986	-1.0141	-0.15443
Os.20224.1.S1_at	LOC_Os04g50770		1.81589	1.60081	1.79565	1.73745	-0.0601108	0.236163	0.278329	0.15146	-0.194775	0.0601108	-0.37753	-0.170731	-0.356374	-0.357837	-0.298842	-0.337684	-11.4713	-0.505594
Os.3390.1.S1_at	LOC_Os04g50680		-0.0707314	0.0561296	0.219782	0.0683932	-0.0597222	-0.0292722	0.0200021	-0.0229974	0	0	0.0242312	0.00807706	-0.159612	-0.158596	0.0160091	-0.100733	2.97395	0.0801831
Os.30620.1.S1_at	LOC_Os04g47890		0.206703	-0.034951	-0.235632	-0.0212932	0.439268	0.726835	0.439934	0.535346	-0.137324	-0.209663	-0.394561	-0.247183	0.134485	0.00539374	-0.00539398	0.0448283	-25.1417	-0.181357
Os.45888.1.S1_at	LOC_Os04g45060		-0.0264103	-0.235128	0.0178254	-0.0812376	0.163424	0.149787	0.184071	0.16576	-0.100135	-0.131579	-0.150089	-0.127268	0.202784	-0.0178252	0.367671	0.18421	-2.04044	-1.44742
Os.4901.1.S1_at	LOC_Os04g43680	OsMYB4	-0.397961	-0.431911	-0.431911	-0.420594	2.63315	2.6373	2.5636	2.61135	-0.36328	-0.106526	-0.194561	-0.221456	0.106526	0.308452	0.300301	0.238427	-6.20871	-1.07663
Os.31652.1.S1_at	LOC_Os04g43680	OsMYB4	-0.396384	-0.404176	-0.437925	-0.412828	2.31201	2.53846	2.58699	2.47915	-0.118728	-0.0853982	0.00326061	-0.0669552	0.257755	0.265327	-0.00326109	0.173274	-6.00529	-2.5879
Os.2698.3.S1_x_at	LOC_Os04g41830		-0.0629902	-0.0859475	-0.119285	-0.0894076	-0.118781	0.129438	0.0586453	0.0231009	0.0422735	-0.0774288	-0.0422735	-0.0258096	0.307286	0.238914	0.173959	0.240053	-0.258377	-9.30092
Os.3387.1.S1_at	LOC_Os03g55760		0.434423	0.081407	0.0525637	0.189465	-0.0396651	-0.256894	-0.0494741	-0.115344	0.219858	0.144326	-0.0464579	0.105909	0.0158405	-0.163345	-0.0158407	-0.0544483	1.6426	1.94512
Os.13978.1.S1_a_at	LOC_Os03g51110		0.741491	0.605218	0.541728	0.629479	0.149364	0.146158	0.0475399	0.114354	-0.0475399	-0.355399	-0.374868	-0.259269	-1.11225	-1.24533	-1.00448	-1.12068	-5.50465	-0.231349
Os.57561.1.S1_at	LOC_Os03g38210		-0.295083	-0.315017	0.176957	-0.144381	0.1277	-0.255806	0.0114806	-0.0388752	-0.0114807	-0.351711	-0.143812	-0.169001	0.06706	0.186251	0.129549	0.12762	0.269255	-0.755144
Os.5888.1.S1_at	LOC_Os03g27090		0.149781	0.317281	0.0625899	0.176551	0.119717	0.196867	0.088902	0.135162	-0.349794	-0.0625899	-0.275492	-0.229292	-0.0815454	-0.20703	-0.208844	-0.165807	-1.30622	0.723124
Os.46487.1.S1_at	LOC_Os03g26130		0.0730705	-0.320634	-0.307155	-0.184906	-0.145781	0.30875	0.00312614	0.0553649	-0.709966	0.0226748	-0.00312603	-0.230139	0.169024	0.0730705	-0.0289022	0.071064	-0.299422	-0.308787
OsAffx.6404.1.S1_at	LOC_Os03g25550		0.172286	-0.0626156	0.0267847	0.045485	-0.163095	-0.0565648	0.096278	-0.0411271	0.384642	0.181006	0.0828066	0.216152	-0.495181	-0.401941	-0.0267849	-0.307969	1.10596	0.701861
OsAffx.8079.1.S1_at	LOC_Os03g22560		0.0126634	0.0353298	-0.0573311	-0.00311263	0.112886	0.0922489	-0.123675	0.0271533	-0.0452762	-0.09866	-0.00214148	-0.0486925	0.00214148	0.105503	-0.0845051	0.00771316	-8.72359	-0.158405
OsAffx.13043.1.S1_at	LOC_Os03g22560		0.0444584	-0.0134864	-0.336005	-0.101678	0.0134864	0.313991	0.210561	0.179346	-0.641216	-0.133806	-0.725311	-0.500111	0.332534	-0.0524981	0.114373	0.13147	-1.76387	-0.262881
Os.3389.1.A1_at	LOC_Os03g20090	OsMYB112	-0.585455	-1.05841	-0.86164	-0.835168	1.27745	1.34807	1.45736	1.36096	0.585455	0.609603	0.651089	0.615382	-0.822906	-0.624394	-0.869209	-0.77217	-1.62956	0.796952
Os.38177.1.S1_at	LOC_Os03g20090	OsMYB112	-0.874946	-1.07089	-0.636041	-0.860626	1.02279	1.14022	1.2788	1.14727	0.5278	0.477519	0.525461	0.51026	-0.477518	-0.88502	-0.858749	-0.740429	-1.33306	0.689141
Os.3389.2.S1_at	LOC_Os03g14810		0.652224	0.311709	0.377574	0.447169	-0.0543889	-0.0425926	0.0928071	-0.00139149	0	-0.000462	0	-0.000154	-0.0915271	-0.290983	0.0187353	-0.121258	321.36	-0.00127002
OsAffx.2608.1.S1_at	LOC_Os03g13310	OsMYB109	0.0623589	-0.0731938	-0.0611742	-0.024003	-0.0330184	-0.129398	0.125601	-0.0122716	-0.0215652	0.0604656	0.0215652	0.0201552	0.0551989	-0.0659587	0.283642	0.0909607	0.511254	4.51302
Os.31381.1.S1_at	LOC_Os03g04900		-0.17762	-0.0532156	-0.137004	-0.122613	2.92097	2.50376	2.50232	2.64235	-0.266393	-0.163406	-0.207695	-0.212498	0.22414	0.0532157	0.210119	0.162492	-21.5503	-0.764674
OsAffx.14989.1.S1_at	LOC_Os03g03760		-0.193748	0.162513	-0.373245	-0.134826	-0.106994	0.193127	0.281168	0.122433	-0.359245	0.135751	-0.0595055	-0.0943333	0.0182164	-0.0182164	0.0969744	0.0323248	-0.908081	-0.342666
Os.23936.1.S1_at	LOC_Os02g54520		-0.323723	0.185016	0.0283719	-0.0367783	0.365317	0.292996	-0.0726616	0.195217	-0.217645	0.110736	0.3395	0.0775302	-0.273461	-0.213162	-0.0283718	-0.171665	-5.30794	0.451637
Os.16203.1.S1_at	LOC_Os02g51799		0.294213	0.169169	0.178919	0.2141	-0.358229	0.0500362	-0.0708722	-0.126355	-0.0349916	-0.0859618	0.25412	0.0443888	0.018208	-0.135117	-0.018208	-0.045039	1.69444	0.985563
OsAffx.7932.1.S1_x_at	LOC_Os02g49250		-0.143247	0.0441456	-0.0482178	-0.0491063	0.0634847	-0.0405202	0.151396	0.0581202	-0.202101	-0.0488943	-0.199366	-0.150121	0.0799274	0.537946	0.0405202	0.219465	-1.18356	-1.46192
OsAffx.12726.1.S1_at	LOC_Os02g47744		0.404119	0.154816	0.237831	0.265589	-0.299914	-0.2931	-0.154816	-0.249277	0.679372	0.601978	0.8342	0.705183	-0.260229	-0.301309	-0.516363	-0.3593	1.06544	1.96266
Os.6840.1.S1_at	LOC_Os02g47744		0.274932	-0.0295411	-0.194623	0.0169225	0.00958407	-0.270095	0.276	0.00516287	-0.00381374	0.376488	0.0527601	0.141812	-0.493951	-0.267686	0.00381374	-0.252608	-3.27773	0.56139
Os.32634.1.S1_at	LOC_Os02g46780		1.01699	0.454596	0.801985	0.757856	0.0122435	-0.236977	-0.143998	-0.122911	-0.0517074	-0.0382483	-0.0238955	-0.0379504	-0.0122435	0.0600592	0.0122435	0.0200197	6.16592	-0.527524
Os.1619.1.S1_at	LOC_Os02g45080		0.1483	0.00111306	0.0485253	0.0659793	0.0617434	0.125828	0.325385	0.170985	-0.277632	-0.153051	-0.107575	-0.179419	-0.100768	-0.186978	-0.00111306	-0.0962863	2.5915	0.536655
Os.8369.1.S1_at	LOC_Os02g42870	OsMYB4	0.00912249	-0.0112176	0.0209306	0.00627852	0.245348	0.1385	-0.0126495	0.123733	-0.385821	-0.00912237	0.0454162	-0.116509	-0.0327854	0.0246789	-0.087806	-0.0319708	19.7074	0.274406
OsAffx.15508.1.S1_at	LOC_Os02g41510		0.225373	-0.172201	-0.134842	-0.0272236	3.13257	3.34133	3.35942	3.27777	-0.00768805	0.00768805	0.154921	0.0516402	-0.00815248	-0.134842	-0.10631	-0.0831018	-120.402	0.621409
Os.31652.2.S1_x_at	LOC_Os02g40530		-0.383023	-0.635174	-0.253617	-0.423938	3.71405	3.84899	3.98152	3.84819	0.130337	-0.123507	-0.0186975	-0.00395584	0.053355	0.0186975	-0.0671747	0.00162594	-9.07724	-0.411022
Os.53062.1.S1_at	LOC_Os02g34630		0.267962	0.0427804	0.095509	0.135417	-0.088604	-0.0389962	-0.0221696	-0.0499233	0.170016	0.0221696	0.168085	0.12009	-0.246791	-0.277312	-0.472606	-0.332236	2.7125	0.36146
Os.10050.1.S1_at	LOC_Os02g30700		0.37211	-0.0705382	-0.0288012	0.0909236	0.0588465	-0.210464	0.0505328	-0.0336948	0.119112	0.0150416	-0.157465	-0.00777054	-0.102686	-0.0150416	0.05952	-0.0194024	2.69844	-0.400494
OsAffx.7993.1.S1_at	LOC_Os02g17190	OsMYB20	0.0484176	0.177109	0.112207	0.112578	-0.301342	-0.191311	-0.0484171	-0.180357	0.520075	0.371611	0.643927	0.511871	-0.42255	-0.589491	-0.566004	-0.526015	0.624196	0.97311
OsAffx.24796.1.S1_at	LOC_Os02g14490		0.0380436	-0.0150336	-0.204809	-0.0605998	-0.113027	-0.213789	0.0150336	-0.103927	-0.101927	0.0183481	-0.0508367	-0.0448053	0.132945	0.116136	0.0808996	0.109993	-0.583097	-2.45492
OsAffx.5926.1.S1_at	LOC_Os02g09480		-0.540942	-0.415027	-0.534932	-0.496967	0.728751	0.855855	0.672374	0.752327	0.702879	0.61835	0.415027	0.578752	-0.911667	-0.562996	-0.884932	-0.786532	-1.51384	0.735828
OsAffx.4639.1.S1_at	LOC_Os02g02370		0.166869	0.0596099	0.256299	0.160926	-0.0847009	-0.0749879	-0.213692	-0.12446	0.274584	0.2573	0.227563	0.253149	-0.0596099	-0.221737	-0.157379	-0.146242	1.29299	1.73103
OsAffx.3339.1.S1_at	LOC_Os01g74590		0.0485318	-0.0104045	-0.151962	-0.037945	-0.0890716	-0.0117471	0.194539	0.0312402	0.127016	-0.0752157	-0.0175525	0.011416	0.0104046	0.135584	0.142382	0.0961236	-0.823301	8.42005
Os.49619.1.S1_at	LOC_Os01g74410	OsMYB48	0.611623	0.717735	0.633769	0.654376	-0.926689	-1.04793	-1.04899	-1.00787	1.74542	1.76337	1.70489	1.73789	-0.611623	-0.684681	-0.810848	-0.702384	0.649266	2.47428
Os.38391.2.S1_at	LOC_Os01g65370	OsMYB3	-0.145722	0.0251842	-0.0862145	-0.0689174	1.10513	1.044	1.35366	1.16759	-0.18524	-0.0510244	-0.0476537	-0.0946395	0.450131	0.0363975	-0.0251842	0.153781	-16.9419	-1.62492
OsAffx.11956.1.S1_at	LOC_Os01g63680		-0.0157146	-0.0699611	0.266467	0.0602637	-0.172663	0.0857252	0.0675806	-0.00645252	0.0699818	-0.199769	-0.236732	-0.122173	0	0	0.162767	0.0542556	9.33956	-0.444088
Os.54569.1.S1_x_at	LOC_Os01g63460		0.0274048	0.282413	0.294503	0.20144	-0.167062	-0.0274048	-0.163907	-0.119458	0.068285	0.141843	0.547898	0.252675	-0.687913	-0.752264	-0.894238	-0.778138	1.68629	0.324718
Os.14823.1.S1_s_at	LOC_Os01g63160	OsMYB25	0.150224	0.113312	-0.282437	-0.00630037	-0.00482178	-0.0837333	-0.257052	-0.115202	-0.675256	0.00482178	-0.00482178	-0.225085	0.281287	0.336669	0.13886	0.252272	-0.0546897	-1.12078
OsAffx.12994.1.S1_at	LOC_Os01g62660		-0.860593	-0.659327	-0.729665	-0.749862	0.640536	0.926352	0.865785	0.810891	-0.0143611	0.0143609	0.0955234	0.031841	0.182295	-0.277491	-0.192182	-0.0957928	-1.08139	0.332395
Os.1726.1.S1_at	LOC_Os01g62410	OsMYB3R-2	-0.0716567	-0.321464	0.0541158	-0.113002	-0.300834	-0.153485	-0.237834	-0.230718	0.254683	0.213812	0.464616	0.311037	0.235981	0.0594735	-0.0541158	0.0804461	-0.489783	-3.8664
OsAffx.4095.1.S1_at	LOC_Os01g59660		-0.310574	-0.0230107	-0.133417	-0.155667	-0.116695	0.0199237	0.168576	0.0239347	-0.0317736	-0.0199237	0.0708823	0.00639502	0.371041	0.0261188	0.0414371	0.146199	-0.153756	22.8614
Os.26708.1.S1_at	LOC_Os01g52410		0.300302	0.157173	0.13445	0.197308	-0.337429	-0.230382	-0.219901	-0.262571	-0.00799966	-0.0891238	0.0262566	-0.0236223	0.02583	-0.0706246	0.00799966	-0.012265	0.751448	0.519211
OsAffx.28408.1.S1_at	LOC_Os01g51260	OsMYB26	-0.0765938	-0.16674	0	-0.0811112	0.141463	0.0505459	0.155279	0.115762	0.131593	0.0505459	-0.0843251	0.0326047	-0.0530586	0	-0.113407	-0.0554885	-1.42721	0.587593
Os.3818.1.S1_a_at	LOC_Os01g51260	OsMYB26	0.0567925	0.325939	0.0585904	0.147107	0.00300348	-0.0685841	-0.0135117	-0.0263641	-0.239508	-0.0442915	0.0511879	-0.0775371	-0.0627995	-0.00300336	0.0105157	-0.018429	5.57984	0.23768
OsAffx.24769.1.S1_s_at	LOC_Os01g51154		0.0725613	0.0348902	0.0663662	0.0579392	-0.247543	-0.0348902	-0.0956888	-0.126041	0.235264	0.104066	0.279824	0.206385	-0.432791	-0.426928	-0.482835	-0.447518	0.459686	0.461176
OsAffx.4454.1.S1_at	LOC_Os01g50720		0.148774	0.169379	0.436793	0.251649	0.199067	-0.0360298	-0.0815592	0.0271595	-0.0411637	0.206749	0.0360301	0.0672051	-0.572734	-0.380075	-0.486496	-0.479768	-9.2656	0.140078
Os.53062.1.S2_at	LOC_Os01g50110		0.0307474	-0.247389	-0.0684816	-0.095041	0.0380423	-0.0932077	-0.0887065	-0.0479573	-0.234813	0.118497	0.0730012	-0.0144381	0.294053	-0.0307474	0.0788454	0.11405	0.504596	-7.89927
OsAffx.27639.1.S1_at	LOC_Os01g49160		-0.393994	-0.0814257	-0.446383	-0.307268	0.047667	0.0312352	0.00802374	0.0289753	0.249221	0.210164	0.389059	0.282815	-0.390441	-0.00802374	-0.168654	-0.18904	-0.0943	1.49606
OsAffx.27494.2.S1_s_at	LOC_Os01g45090		-0.286963	-0.433463	-0.399645	-0.373357	0.0527022	0.130598	-0.0881543	0.0317154	0.170078	-0.0527023	-0.213161	-0.0319285	0.588767	0.612966	0.223504	0.475079	-0.0849465	-14.8795
Os.28593.1.S1_at	LOC_Os01g43180		0.203806	-0.0144696	-0.124239	0.0216991	-0.256004	-0.149615	0.167942	-0.0792256	0.00408018	0.055919	-0.182703	-0.0409014	0.00408018	-0.00408006	0.0238688	0.00795631	0.27389	-0.194524
OsAffx.3071.1.S1_at	LOC_Os01g40670		-0.0381155	-0.00920391	-0.0609322	-0.0360839	-0.112179	-0.00213623	0.00213623	-0.0373931	0.14068	0.00712061	-0.00889301	0.0463026	0.313703	0.331892	0.263445	0.303013	-0.964987	6.54419
Os.49785.1.S1_at	LOC_Os01g40670		0.00908422	-0.170925	-0.093865	-0.0852353	-0.140728	-0.0396557	0.0418291	-0.0461848	-0.270051	-0.00908422	0.0291224	-0.0833378	0.239273	0.352779	0.709826	0.433959	0.541851	-5.20723
Os.22469.1.S1_at	LOC_Os01g36460		0.896215	0.927754	1.06506	0.963011	-0.657785	-0.997642	-1.01526	-0.890228	0.734151	0.55791	0.612943	0.635001	-0.753128	-0.618368	-0.55791	-0.643136	1.08176	0.987352
Os.3388.2.S1_a_at	LOC_Os01g19970	OsMYB12	0.0836887	0.0352426	0.0228095	0.0472469	0.900675	0.92214	0.827704	0.883506	-0.106844	-0.156727	-0.0992458	-0.120939	-0.740645	-0.0518136	-0.0228095	-0.271756	18.6998	-0.445027
Os.3388.1.S1_x_at	LOC_Os01g18240		0.306852	0.215085	0.306212	0.27605	0.0649176	0.190874	0.202794	0.152862	-0.143224	-0.0649176	-0.323257	-0.177133	-0.962027	-0.993699	-0.920983	-0.958903	-1.80588	-0.184724
Os.49829.1.S1_at	LOC_Os01g13740		-0.120459	0.122615	-0.335184	-0.111009	-0.209558	0.00798559	-0.074223	-0.0919317	-0.0350356	-0.00798559	0.0522246	0.00306781	0.0208988	0.246753	0.239583	0.169078	0.828145	55.1137
Os.47969.1.A1_at	LOC_Os01g13740		0.122631	0.194975	0.210576	0.176061	-0.423736	-0.21761	-0.205081	-0.282142	0.161626	0.0641127	0.244805	0.156848	-0.139503	-0.0641127	-0.245993	-0.14987	0.624014	1.04656
OsAffx.27493.1.S1_at	LOC_Os01g13740		0.0353808	-0.0883517	-0.162797	-0.0719225	-0.153895	-0.0460882	0.0285234	-0.0571534	-0.0285234	-0.0483885	0.0308485	-0.0153545	0.217968	0.501111	0.338598	0.352559	0.794653	-22.9613
Os.45892.1.S1_at	LOC_Os01g12860	OSMYB23	0.156813	0.318162	0.0226986	0.165891	-0.0226988	-0.180727	-0.08768	-0.0970351	0.126035	0.287279	0.0531043	0.155473	-0.0546342	-0.0937006	-0.106345	-0.0848932	1.7096	1.83139
OsAffx.19945.1.S1_at	LOC_Os01g12860	OsMYB23	0.713909	0.474464	0.299649	0.496007	-0.723498	-0.299649	-0.678578	-0.567242	0.340379	0.388613	0.453107	0.394033	-0.919844	-0.694892	-0.71578	-0.776839	0.87442	0.507226
Os.10175.1.S1_at	LOC_Os01g11200		-0.00859642	-0.00859642	-0.214547	-0.0772466	-0.0713156	0.16688	-0.11084	-0.00509191	0.16621	0.0166197	-0.0966028	0.0287424	0.156771	0.00859642	0.0720443	0.0791371	0.0659175	2.75333
Os.23087.1.S1_at	LOC_Os01g09590		-0.0161655	0.0161657	0.207808	0.0692694	-0.268291	0.109742	-0.0971081	-0.0852188	0.429274	0.43553	0.413911	0.426238	-1.00769	-0.99112	-0.621514	-0.873441	0.812842	0.487999
Os.49848.1.S1_at	LOC_Os01g09280		-0.305351	-0.350604	-0.398637	-0.351531	0.9868	1.15927	1.13947	1.09518	-0.560864	-0.590949	-0.662317	-0.60471	0.305351	0.362948	0.334985	0.334428	-3.11546	-0.553039
Os.25588.1.S1_a_at	LOC_Os01g08160		0.268285	0.0762553	0.487728	0.277423	-0.384438	-0.67129	-0.609996	-0.555242	-0.0582485	0.0599445	-0.154579	-0.0509609	-0.160503	0.0975602	0.0582485	-0.00156478	0.499644	0.0307055
Os.37103.1.S1_at	LOC_Os01g08160		0.308972	0.0116934	-0.165376	0.0517631	-0.0127954	-0.0127954	-0.0116934	-0.0124281	0.0182033	-0.113208	0.0116934	-0.0277703	0.0485895	-0.0622382	0.0279988	0.00478335	4.16501	-0.172247
OsAffx.3135.1.S1_at	LOC_Os01g07450		0.167506	0.437122	-0.0818706	0.174252	0	0.086301	-0.0319426	0.0181195	-0.0810597	0	-0.131225	-0.0707616	-0.403753	0.0226506	0.0667965	-0.104769	-9.61687	-0.675408
OsAffx.27508.78.S1_s_at	LOC_Os01g06320		0.0106961	-0.0865301	0.0338252	-0.014003	-0.24631	-0.170615	0.0234034	-0.131174	0.11738	-0.0698582	0.256753	0.101425	-0.0106961	-0.0571878	0.0193788	-0.0161684	-0.106751	6.27307
Os.54093.1.S1_at	LOC_Os01g06320		-0.0505556	0.111066	0.141747	0.0674194	0.0505556	-0.116119	0.265401	0.0666126	0.0770323	-0.12323	-0.0835311	-0.043243	-0.170452	0.0636978	-0.197902	-0.101552	-1.01211	-0.425821
Os.10172.1.S1_at	LOC_Os01g04930		-0.184062	-0.259587	-0.0318978	-0.158516	0.106914	0.318609	0.0318978	0.152474	-0.106175	-0.0383537	-0.112437	-0.0856554	0.484782	0.431767	0.319302	0.41195	-0.961883	-4.80939
OsAffx.28022.1.S1_x_at	LOC_Os01g03720	OsMYB116	-0.23959	0.000186	-0.177271	-0.138892	-0.0221262	0.291158	-0.000187	0.0896149	0.397595	0.194898	0.0397115	0.210735	0.000186	-0.387853	-0.616768	-0.334812	-0.645214	0.629413

## Sheet: Arabidosis_Abiotic Expression
Supplemental Table 7: Expression analysis of MYB genes in abiotic stress (data obtained by GENEVESTIGATOR)
TAIR Locus ID	ABA (+)	Anoxia (+)	Cold	Drought	High Temp	Salt
AT1G01520	0.21	0.52	-0.11	-0.56	-0.77	-2.51
AT1G06180	-0.31	0.52	0.09	0.02	0.43	-0.33
AT1G08810	-0.06	-0.09	1.5	0.03	0.15	-0.3
AT1G09540	1.1	1.26	1.11	0.89	0.81	0.93
AT1G09770	-0.15	0.48	-0.83	0.48	-0.01	0.22
AT1G13300	0.62	1.11	0.98	0.59	0.78	2.21
AT1G14350	-0.3	2.2	0.03	-0.33	-0.15	-0.54
AT1G16490	0.26	-1.01	-0.45	-0.05	-0.4	-0.4
AT1G17950	-0.2	0.11	1.01	-0.23	0.2	0.5
AT1G18570	-1.09	1.73	-0.11	-0.49	-0.08	-0.58
AT1G18710	1.56	-1.97	-1.32	-0.05	0.75	0.13
AT1G18960	0.33	-0.49	-0.3	0.03	-0.21	0.12
AT1G19000	0.27	0.28	0.1	-0.09	0.63	-0.03
AT1G19510	1.35	0.26	-0.23	0.47	-0.02	1.62
AT1G22640	1.08	1.52	0.5	1.22	1.55	0.92
AT1G25340	0.11	0.58	-1.03	0.26	0.62	-0.13
AT1G25550	1.11	1.79	0.36	-0.21	0.3	0.8
AT1G26580	0.3	-0.78	0.26	-0.16	0.11	0
AT1G26780	-0.35	-0.32	-0.2	0.15	-0.07	1.38
AT1G34670	4.07	0.86	0.8	1.22	0.69	3.48
AT1G35515	NF	NF	NF	NF	NF	NF
AT1G35516	3.03	-1.24	-0.37	0.31	-0.46	1.95
AT1G43330	0.03	-0.02	-0.65	-0.24	-0.05	0.05
AT1G48000	1.04	0.98	0.72	1.03	0.71	0.81
AT1G49010	0.05	-0.02	-0.5	0.02	-0.66	-0.35
AT1G49560	2.89	1.45	1.69	-0.87	-0.27	1.35
AT1G56160	0.87	1.56	0.85	1.03	1.26	1.17
AT1G56650	-0.25	0.64	-0.24	0.04	0.3	0.2
AT1G57560	-0.08	0.31	-0.86	-0.24	-0.27	-0.31
AT1G58220	0.57	-4.09	0.64	0.66	-0.51	0.52
AT1G63910	2.54	0.41	0.16	0.25	0.64	0.46
AT1G66230	-0.1	-0.98	0.28	0.16	-0.56	0.81
AT1G66370	0.28	0.69	0.61	-0.16	0.37	0.18
AT1G66380	0.67	0.16	0.31	-0.58	-0.2	-0.36
AT1G66390	-0.25	0.19	0.06	-0.27	0.78	-0.04
AT1G68320	0.63	0.56	-0.49	0.06	-0.14	0.53
AT1G68670	-0.23	1.92	0.08	0.04	0.05	0.41
AT1G69560	-0.89	-0.14	0.08	0.19	0.46	0.52
AT1G69580	-0.17	0.52	0.53	-0.54	0.33	-0.19
AT1G71030	1.04	-1.6	0.62	0.06	1.64	2.33
AT1G73410	2.35	0.43	-0.86	0.13	0.02	0.8
AT1G74080	-0.25	-0.09	-0.65	-0.02	-0.15	0.6
AT1G74430	-0.33	0.79	0.1	0.15	-0.32	0.1
AT1G74650	0.19	-0.29	-0.86	0.09	-0.03	-0.35
AT1G74840	-1.27	0.05	0.37	-0.14	-0.1	-0.38
AT1G75250	Nf	NF	NF	NF	NF	NF
AT1G79180	0.97	0.67	1.08	1.06	0.95	0.89
AT2G01060	0.19	0.3	-0.48	0.38	0.48	0.41
AT2G02820	0.25	-0.51	-0.49	-0.06	-1.11	-0.45
AT2G03500	1.22	-1.06	1.23	0.59	0.72	3.25
AT2G06020	NF	NF	NF	NF	NF	NF
AT2G13960	0.23	0.11	0.76	-0.22	0.68	0.85
AT2G16720	0.65	-0.79	-0.87	0.06	0.38	-0.06
AT2G20400	0.82	0.46	-0.31	-0.22	-0.03	-0.19
AT2G23290	-0.45	-0.83	-0.47	-0.15	-0.33	-0.56
AT2G25230	0.02	-1.3	-1	-0.29	-0.43	0.05
AT2G26950	-0.14	-0.69	-0.57	0.18	0.03	0.08
AT2G26960	0.01	0.91	0.09	-0.25	-0.27	-0.31
AT2G30420	-0.19	0.62	0.08	0.1	-0.07	0.47
AT2G31180	0.54	-0.23	0.05	-0.53	-0.66	0.05
AT2G32460	0.19	-0.99	-0.76	-0.12	-0.16	0
AT2G36890	0.12	1.37	-0.07	-0.53	0.32	0.7
AT2G37630	-0.48	0.7	0.41	-0.16	0.65	-0.15
AT2G38090	0.49	0.48	-0.34	-0.13	-0.11	-0.11
AT2G39880	0	-0.18	0.05	0.45	0.27	0.79
AT2G40260	1.16	0.77	0.84	0.24	0.09	0.79
AT2G40970	0.25	-0.16	-1.26	-0.04	-0.29	-0.57
AT2G42660	-0.54	1.96	0.43	-0.04	0.64	1.56
AT2G47190	-0.05	-0.32	-0.25	0.12	0	0.06
AT2G47210	-0.1	0.2	-0.47	-0.02	0.07	-0.32
AT2G47460	-0.22	0.78	0.49	-0.58	0.4	0.27
AT3G01140	0.34	0.14	-0.25	0.11	-0.13	-0.13
AT3G01530	0.11	-0.38	-0.16	0.03	0.04	0.43
AT3G02940	2.01	-0.2	0.76	0.2	0.96	3.33
AT3G04030	0.89	0.64	0.77	0.9	0.91	0.76
AT3G06490	NF	NF	NF	NF	NF	NF
AT3G08500	-0.14	-0.65	-0.36	-0.15	-0.11	-0.4
AT3G09230	0.13	0.61	0.11	-0.04	-0.1	0.09
AT3G09370	1.36	-1.06	-1.25	0.14	0	0.62
AT3G09600	0.26	0.61	0.02	-0.23	0.22	0.25
AT3G10113	NF	NF	NF	NF	NF	NF
AT3G10580	0.01	0.2	0.09	0.03	0.13	0.15
AT3G10585	-1.49	-0.99	0.17	0.31	0.4	-0.43
AT3G10590	NF	NF	NF	NF	NF	NF
AT3G10595	0.53	0.26	0.37	-0.47	0.08	-0.17
AT3G10760	0.53	0.35	0.22	-0.03	-0.12	-0.29
AT3G11280	-0.63	-0.6	-1	-0.21	-0.22	0.54
AT3G11440	-0.13	0.27	-2.43	-0.24	-0.25	-1.55
AT3G12720	0.39	-0.58	0.49	-0.2	0.01	2.36
AT3G12730	-0.11	-0.68	0.07	0.09	0.18	0.33
AT3G12820	-0.52	1.85	0.86	-0.2	0.32	-0.37
AT3G13040	-0.57	1.17	-0.46	-1.3	-0.13	0.21
AT3G13540	-1	-0.01	-0.37	-0.36	-0.65	-0.45
AT3G13890	5.06	0.31	2.75	0.04	0.88	1.88
AT3G16350	0.88	0.3	0.91	0.77	1.05	1.11
AT3G18100	0.27	-1.4	-0.31	-0.4	0.26	0.34
AT3G23250	1.82	0.24	0.16	-0.13	0.28	-0.17
AT3G24120	-1.31	0.98	-0.33	-0.4	-0.98	-0.82
AT3G24310	0.94	-0.49	0.17	-0.07	0.15	0.88
AT3G25790	-0.3	-1.65	-0.96	-0.12	0.48	-0.01
AT3G27785	-0.42	0.87	-1.46	-0.65	-0.15	-0.86
AT3G27810	0.17	0.51	-0.35	0.11	0.19	-0.32
AT3G27920	0.21	0.7	0.22	0.05	0.43	-0.04
AT3G28470	0.68	1.79	0.5	-0.16	0.56	0.83
AT3G28910	0.25	-0.5	-0.28	-0.25	0.02	-0.01
AT3G29020	-0.24	-0.72	0.12	-0.15	0.07	0.56
AT3G30210	0.57	-0.44	0.18	0.38	0.86	0.18
AT3G46130	0.41	-0.17	0.82	-0.07	0.53	2.01
AT3G47600	0.01	0.24	-0.61	-0.03	0.07	0.52
AT3G48920	0.71	0.13	0.03	-0.15	0.32	0.47
AT3G49690	0.66	-0.54	0.86	-0.15	0.55	1.08
AT3G50060	0.36	-0.24	0.11	-0.42	-0.15	-0.08
AT3G53200	-0.42	1.79	-0.01	-0.68	-0.18	1.62
AT3G55730	-0.41	0.33	-0.06	-0.44	-0.4	0.74
AT3G61250	-0.1	-0.31	-0.58	0.04	0.01	-0.24
AT3G62610	-0.11	0.31	0.26	-0.05	0.35	0.48
AT4G00540	3.29	-0.76	0.26	0.09	0.13	2.44
AT4G01280	0.21	1.47	1.27	-0.39	0.43	1.16
AT4G01680	1.06	-1.14	1.46	0.22	0.26	1.37
AT4G04580	1.53	0.53	-0.85	0.49	1.09	1.36
AT4G05100	2.46	0.3	0.47	0.13	0.27	2.76
AT4G09450	3.16	2.17	0.11	-0.28	-0.45	1.03
AT4G09460	-0.38	-0.56	-0.56	-0.15	-0.37	-0.21
AT4G12350	NF	NF	NF	NF	NF	NF
AT4G13480	-0.23	1.42	0.03	-0.38	0.02	-0.38
AT4G17785	NF	NF	NF	NF	NF	NF
AT4G18770	-0.68	0.8	-0.56	-0.1	-0.6	-0.52
AT4G21440	0.69	0.47	-0.36	-0.02	0.23	0.4
AT4G22680	0.12	-2.7	-0.44	-0.19	-0.85	0.03
AT4G25560	-0.29	3.25	-0.06	-0.41	-0.05	0.63
AT4G26930	NF	NF	NF	NF	NF	NF
AT4G28110	0.31	-0.29	-0.02	0.02	-0.23	0.13
AT4G32730	0.13	-2.38	-0.71	-0.2	-0.85	-0.2
AT4G33450	-0.33	1.96	-0.48	-0.77	-0.1	-0.38
AT4G34990	1.08	2.02	0.39	-0.06	0.61	0.61
AT4G36570	NF	NF	NF	NF	NF	NF
AT4G37180	0.22	0.57	0.94	-0.55	-0.36	1.97
AT4G37260	1.07	-0.46	1.09	0.18	0.2	0.6
AT4G37780	-0.01	-0.43	-0.47	-0.32	0.17	0.19
AT4G38620	0.77	0.23	-0.3	0.15	-0.09	1.56
AT5G01200	-0.25	0.22	0.39	0.07	0.19	-0.01
AT5G02320	1.91	4.21	4.57	0.78	0.66	0.79
AT5G04760	0.93	2.06	2.79	-0.19	-0.47	-0.12
AT5G05090	0.43	-0.54	-0.69	0.37	-0.44	-0.31
AT5G05790	0.56	-0.24	0.34	-0.1	0.16	0.52
AT5G06100	-0.07	0.64	-0.83	-0.25	0.18	0.32
AT5G06800	-1.11	0.79	-0.27	-0.44	0.73	0.98
AT5G07690	-1.36	1.29	-0.06	-0.18	0.51	1.03
AT5G07700	0.01	-1.4	0.39	-0.48	0.06	-0.79
AT5G08520	1.41	0.6	1.62	0.02	-0.03	0.5
AT5G10280	NF	NF	NF	NF	NF	NF
AT5G11050	-0.11	-1.72	-0.45	-0.27	-1.23	-0.58
AT5G11510	2.16	-0.32	-0.25	-0.17	0.32	0.49
AT5G12870	-1.35	-0.01	-1.06	-0.35	-0.15	-0.72
AT5G14340	1.94	0.35	0.2	0.01	-0.47	1.97
AT5G14750	0	-0.39	-0.11	-0.05	-0.09	-0.16
AT5G15310	0.02	-0.87	-0.3	0.17	0.6	-0.2
AT5G16600	-0.07	0.26	0.45	0.14	0.63	0.02
AT5G16770	0.52	-1.54	0.08	-0.57	-0.5	-0.63
AT5G17300	NF	NF	NF	NF	NF	NF
AT5G17800	-1.27	0.02	-0.36	0.08	-0.51	-0.49
AT5G18240	-0.46	0.28	0.52	0.17	0.9	0.64
AT5G23000	-1.65	0.22	-1.62	-0.26	-1.2	-2.38
AT5G23650	NF	NF	NF	NF	NF	NF
AT5G26660	0.18	-0.57	-0.34	-0.33	0.1	-0.31
AT5G29000	0.67	0.06	0.55	-0.06	0.32	1.04
AT5G35550	NF	NF	NF	NF	NF	NF
AT5G39700	-0.68	0.4	-0.28	-1.41	0.03	-0.16
AT5G40330	1.42	0.55	-1.2	-0.06	-0.25	-0.25
AT5G40350	2.45	1.19	0.61	-0.05	0.18	1.74
AT5G40360	0.24	-1.12	-0.35	-0.12	-0.07	-0.04
AT5G40430	0.33	1.11	-0.22	0.3	0.57	0.85
AT5G41020	-0.75	-0.97	0.12	-0.34	-0.46	0.55
AT5G45420	1.06	0.43	1.09	0.29	0.25	1.92
AT5G47290	-0.43	0.14	0.02	0.28	0.1	0.66
AT5G47390	-0.09	0.21	-0.8	0.13	-0.38	0.34
AT5G49330	0.03	-0.68	-0.07	0	-0.19	0.21
AT5G49620	0.61	0.68	-0.11	-0.02	-0.28	0.18
AT5G52260	0.93	-1.49	-0.15	-0.19	0.06	-0.5
AT5G52600	0.63	0.8	-0.47	-0.08	0.03	0.81
AT5G52660	-0.38	-0.66	-0.41	0.21	-0.68	0.25
AT5G54230	-0.52	0.22	-0.19	0.19	0.58	0.03
AT5G55020	0.15	-0.78	0.94	0.23	0.54	0.4
AT5G56110	0.4	1	0.86	-0.08	-0.62	-0.81
AT5G57620	1.62	-0.55	1.45	0.67	0.14	2.19
AT5G58850	-0.39	-0.09	0.9	0.35	-0.53	0.22
AT5G58900	-0.24	-1.4	0.23	0.09	0.09	-0.17
AT5G59570	0	1.38	-0.84	0.11	-0.38	-0.94
AT5G59780	-0.53	0.43	-0.1	-0.33	-0.06	-0.38
AT5G60890	-0.04	0.54	0.21	-0.5	0.04	0.24
AT5G61420	2.56	2.24	0.23	0	0.1	0.57
AT5G61620	0.98	1.32	1.15	0.91	1.15	1.32
AT5G62320	-0.7	-0.48	-0.65	0.08	0.2	-1.19
AT5G62470	NF	NF	NF	NF	NF	NF
AT5G65230	0.55	0.57	-0.25	-0.21	-0.1	-0.59
AT5G65790	NF	NF	NF	NF	NF	NF
AT5G67300	-0.41	-0.45	-1	0.11	0.52	-0.1
NF: Data Not Found
Minus(-) : Down Regulated
Absolute Value: Up Regulated
