# Supplementary material for: Genome-wide classification and expression analysis of MYB transcription factor families in rice and Arabidopsis
Source: BMC Genomics. 2012 Oct 10;13:544. doi: 10.1186/1471-2164-13-544 (PMC3542171; doi:10.1186/1471-2164-13-544)
Supplement: Additional file 11 — Table S8. Tissues specific MYB expression. Tissue-specific expression profiling of MYB genes in rice and Arabidopsis. [file 1471-2164-13-544-S11.xls]

## Sheet: Rice_Tissue_Expression
Supplemental Table 8: Tissue specific expression analysis of MYB genes in rice.
TIGR Gene ID	Flower	Stem	Anther	Endosperm	Shoot	Pistil	Panicle	Leaf	Seedling	Root Tip	Suspension Cells	Sheath	Phloem	Immature seed	Whole Plant
LOC_Os01g03720					0.001		0.001
LOC_Os01g04930	0.005				0.004	0.005	0.007	0							0.007
LOC_Os01g06320							0.001
LOC_Os01g07450
LOC_Os01g08160					0.002		0.002	0.001
LOC_Os01g09280	0.003						0.003	0.001
LOC_Os01g09590							0.001	0.001
LOC_Os01g11200
LOC_Os01g12700
LOC_Os01g12860	0.002					0.001	0.001								0.002
LOC_Os01g13740	0.002	0.043			0.004		0.002	0.007						0.025	0.02
LOC_Os01g18240					0.002	0.002	0.002	0.001							0.002
LOC_Os01g19970
LOC_Os01g36460					0.002		0.002
LOC_Os01g40670								0.002
LOC_Os01g43180
LOC_Os01g44370
LOC_Os01g45090							0.002
LOC_Os01g47370
LOC_Os01g49160								0
LOC_Os01g50110						0.001	0.001
LOC_Os01g50720	0.003				0.004		0.003
LOC_Os01g51154						0.005		0.007
LOC_Os01g51260							0.001
LOC_Os01g52410								0.003
LOC_Os01g59660	0.002				0.001		0.004								0.002
LOC_Os01g62410	0.005				0.002	0.007	0.002	0.005						0.025	0.005
LOC_Os01g62660	0.002				0.001										0.003
LOC_Os01g63160					0.001
LOC_Os01g63460					0.006		0.007	0
LOC_Os01g63680							0.002
LOC_Os01g65370
LOC_Os01g74410					0.004			0.012							0.011
LOC_Os01g74590				0.046			0.005
LOC_Os02g02370
LOC_Os02g09480					0.004	0.01	0.001	0.001							0.003
LOC_Os02g14490
LOC_Os02g17190	0.003				0.003		0.001
LOC_Os02g30700
LOC_Os02g34630	0.015				0.002	0.002	0.005	0.005
LOC_Os02g40530	0.002				0.001		0.001								0.003
LOC_Os02g41510					0.001		0.001								0.005
LOC_Os02g42870					0.001		0.001
LOC_Os02g45080
LOC_Os02g46780	0.005				0.004		0.001	0.001
LOC_Os02g47744	0.003						0.001	0.005							0.016
LOC_Os02g49250
LOC_Os02g51799
LOC_Os02g54520
LOC_Os03g03760
LOC_Os03g04900
LOC_Os03g13310
LOC_Os03g14100
LOC_Os03g14810
LOC_Os03g20090					0.002		0.001	0.001							0.016
LOC_Os03g22560							0.002
LOC_Os03g25304
LOC_Os03g25550
LOC_Os03g26130
LOC_Os03g27090
LOC_Os03g38210							0.001
LOC_Os03g51110	0.002				0.002
LOC_Os03g55760							0.001
LOC_Os04g41830							0.004	0.001						0.025	0.005
LOC_Os04g43680	0.007	0.043					0.011	0.001	0.04						0.015
LOC_Os04g45060
LOC_Os04g47890							0.001
LOC_Os04g50680
LOC_Os04g50770					0.004		0.001								0.002
LOC_Os05g03550	0.003			0.015	0.004	0.001	0.007	0.011							0.015
LOC_Os05g04820	0.003	0.043			0.008		0.005	0.006							0.007
LOC_Os05g07010							0.005	0.006							0.007
LOC_Os05g10690					0.004		0.001	0.006							0.002
LOC_Os05g28320			0.006	0.015
LOC_Os05g34110
LOC_Os05g35500	0.003				0.001	0.002	0.002	0.005
LOC_Os05g37040
LOC_Os05g37730					0.007		0.007	0.002							0.002
LOC_Os05g38460							0.001	0
LOC_Os05g41166
LOC_Os05g41240	0.008			0.015	0.005		0.004	0.003
LOC_Os05g46610															0.002
LOC_Os05g49240
LOC_Os05g49310
LOC_Os06g01670					0.002	0.005	0.002	0.003							0.007
LOC_Os06g02250
LOC_Os06g06740
LOC_Os06g07640
LOC_Os06g07650
LOC_Os06g07660
LOC_Os06g07740															0.002
LOC_Os06g10330
LOC_Os06g11780
LOC_Os06g14010
LOC_Os06g14700
LOC_Os06g14710
LOC_Os06g19980				0.015
LOC_Os06g31090
LOC_Os06g35140					0.001
LOC_Os06g40330						0.001	0.006							0.025
LOC_Os06g40710	0.005					0.006	0.005	0.012
LOC_Os06g43090					0.004		0.007								0.003
LOC_Os06g45410					0.001		0.002	0.002
LOC_Os06g45890	0.005				0.001		0.001	0.001							0.003
LOC_Os07g02800	0.002			0.015	0.002	0.002	0.003	0.01							0.008
LOC_Os07g04700					0.001	0.001	0.005	0.001							0.002
LOC_Os07g12130
LOC_Os07g14110
LOC_Os07g25150
LOC_Os07g25370
LOC_Os07g30130					0.001		0.009	0.007							0.015
LOC_Os07g31470
LOC_Os07g37210							0.001
LOC_Os07g43420					0.001		0.003	0.001
LOC_Os07g43580					0.001		0.004	0.001							0.002
LOC_Os07g44090		0.043			0.001		0.001	0
LOC_Os07g48870	0.002						0.001
LOC_Os08g05510			0.095				0.001	0.001							0.002
LOC_Os08g05520					0.001		0.001
LOC_Os08g15020	0.003
LOC_Os08g25799	0.002				0.003	0.001	0.005	0.001	0.02					0.025
LOC_Os08g25820						0.007	0.002								0.002
LOC_Os08g33660					0.002										0.002
LOC_Os08g33800
LOC_Os08g33940							0.001	0.002
LOC_Os08g34960
LOC_Os08g37970
LOC_Os08g43450	0.003
LOC_Os08g43550					0.001		0.007	0.003						0.025	0.003
LOC_Os09g12750	0.008				0.005		0.005	0.003							0.002
LOC_Os09g12770	0.003	0.043			0.001	0.002	0.01	0.003
LOC_Os09g23200
LOC_Os09g24800
LOC_Os09g26170
LOC_Os09g31454					0.001		0.001								0.002
LOC_Os09g36730					0.017		0.005	0.001
LOC_Os10g30690						0.002
LOC_Os10g30719	0.003
LOC_Os10g33810								0.001
LOC_Os10g35660
LOC_Os10g39550
LOC_Os10g41200	0.002				0.005	0.005	0.008	0.012						0.051	0.008
LOC_Os11g03440								0.006
LOC_Os11g10130		0.043													0.002
LOC_Os11g35390								0.001
LOC_Os11g47460					0.002		0.001	0.001							0.002
LOC_Os12g02430
LOC_Os12g03150					0.001			0.003
LOC_Os12g07610
LOC_Os12g07640					0.001		0.001
LOC_Os12g13570							0.001
LOC_Os12g33070
LOC_Os12g37690	0.007							0.001
LOC_Os12g37970							0.001	0.002
LOC_Os12g41920

## Sheet: Arabidopsis_Tissue_Expression
Supplemental Table 8: Tissue specific expression analysis of MYB genes in Arabidopsis.
TAIR Gene ID	Callus	Seedling	Flower	Pedicel	Seed	Stem	Shoot apex	Leaf	Root	Root Tip	Cell Suspension
AT1G01520	4.27	6.37	5.73	6.06	7.09	6.16	5.47	6.13	4.47	3.27
AT1G06180	10.07	8.97	7.7	8.29	7.77	8.61	9.75	8.37	9.27	10.08
AT1G08810	6.84	8.43	7.32	8.7	7.48	9.05	6.64	8.69	6.41	4.65
AT1G09540	7.85	7.9	7.5	9	8	10.65	6.84	7.5	8.4	7.67
AT1G09770	12.84	10.61	10.68	10.49	11.79	10.7	11.31	10.5	11.16	12.08
AT1G13300	6.91	9.67	4.87	4.63	5.33	7.35	4.8	5.48	11.78	8.98
AT1G14350	8.69	8.79	8.81	8.26	7.66	9.98	9.64	8.11	8.69	8.53
AT1G16490	6.94	6.9	7.31	7.38	6.5	9.39	6.35	7.27	7.02	5.52
AT1G17950	3.72	4.65	5.47	3.46	4.26	7.63	2.66	3.78	7.53	4.3
AT1G18570	8.88	8.8	6.23	7.73	6.29	8.77	6.62	9.75	9.1	6.5
AT1G18710	5.22	6.81	5.36	5.7	5.06	7.5	6.31	8.73	5.66	3.92
AT1G18960	NA	NA	NA	NA	NA	NA	NA	NA	NA	NA
AT1G19000	10.98	11.85	10.29	11.52	11.18	12.31	11.18	12.15	11.65	10.36
AT1G19510	6.55	6.76	7.15	6.03	5.33	6.76	5.58	8.21	5.65	4.7
AT1G22640	9.47	9.96	9.88	10.37	9.2	10.39	9.02	9.66	10.23	9.08
AT1G25340	6.17	5.46	7.05	10.42	5.38	6.79	5.29	6.13	5.42	4.52
AT1G25550	9.85	11.2	8.63	10.45	8.63	10.78	9.69	11.4	11.35	10.59
AT1G26580	10.79	9.88	10.88	10.35	10.84	10.7	10.49	10.03	10.58	10.27
AT1G26780	6.48	6.8	7.58	6.66	6.17	7.51	8.45	6.86	5.97	4.41
AT1G34670	8.17	7.74	6.25	5.82	5.13	7.28	5.5	6.46	9.53	5.85
AT1G35515	6.79	6.18	6.22	5.68	5.86	7.27	5.77	6.84	6.26	5.41
AT1G35516	NA	NA	NA	NA	NA	NA	NA	NA	NA	NA
AT1G43330	6.51	6.05	6	5.8	6.42	6.94	5.59	6.61	6.28	5.65
AT1G48000	9.43	7.39	7.26	6.87	6.73	7.77	8.26	7.9	7.9	5.94
AT1G49010	8.64	9.8	9.67	10.67	8.48	10.53	9.75	10.11	7.95	7.89
AT1G49560	10.11	8.07	8.12	8.53	8.21	9.18	8.51	8.48	8.62	7.99
AT1G56160	6.43	5.87	6.33	6.15	5.49	7.25	5.22	6.04	6.11	4.7
AT1G56650	7.1	7.27	7.38	6.22	6.11	7.62	8.22	9.06	6.35	5.11
AT1G57560	8.33	7.83	7.41	7.31	6.41	8.51	6.71	8.46	8.27	6.48
AT1G58220	9.38	8.46	9.1	8.17	9.34	9.06	9.05	8.71	8.58	8.99
AT1G63910	7.57	6.34	6.86	6.84	5.84	9.13	5.94	6.75	6.68	6.04
AT1G66230	4.56	7.55	5.46	7.48	5.05	8.6	5.73	8.3	6.21	5.61
AT1G66370	8.27	7.83	8.45	8.02	7.2	8.96	8.42	8.58	7.91	6.79
AT1G66380	4.05	4.63	4.76	5.06	4.25	4.75	4.64	5.28	3.78	3.35
AT1G66390	3.97	4.55	4.76	2.87	7.01	4.91	5.71	5.37	3.81	3.79
AT1G68320	7.64	6.72	7.82	7.31	6.21	7.91	6.43	7.28	6.54	7.37
AT1G68670	9.67	11.03	10.12	10.39	9.19	11.48	10.71	11.23	11.07	10.61
AT1G69560	6.9	6.55	7.09	5.52	6.03	7.49	6.41	6.83	6.56	5.15
AT1G69580	7.71	8.29	8.47	9.83	6.37	10.35	9.5	7.95	9.53	7.74
AT1G71030	5.37	10.38	9.16	10.34	7.46	9.47	9.11	11.55	7.67	4.12
AT1G73410	6.78	6.58	6.25	6	5.76	8.01	5.12	6	7.85	5.88
AT1G74080	4.41	5.75	4.64	4.28	4.67	5.58	4.44	5.68	7.75	5.65
AT1G74430	8.58	8.18	9.44	8.81	7.16	9.6	10.12	9.72	6.49	5.02
AT1G74650	7.08	7.24	6.49	10.04	6.14	9.62	5.81	6.9	5.92	4.26
AT1G74840	11.81	11.7	10.11	11.38	10.42	12.31	10.74	10.77	12.8	12.44
AT1G75250	3.26	4.66	4.53	4.14	4.5	5.3	3.8	7.34	3.35	3.54
AT1G79180	9.15	7.12	7	5.95	6.33	10	5.24	6.37	8.87	7.31
AT2G01060	10.97	10.52	9.65	10.33	10.71	10.8	11.02	10.63	10.91	5
AT2G02820	6.54	7.22	6.23	6.34	5.96	7.79	6.23	7.23	7.77	6.4
AT2G03500	5.09	7.14	6.57	5.86	6.16	6.64	6.06	7.67	7.88	6.11
AT2G06020	3.81	4.47	4.99	4.59	5.16	5.1	4.06	5.59	3.94	2.95
AT2G13960	7.71	6.74	7.13	6.18	7.3	6.63	6.52	7.62	7.92	7.2
AT2G16720	8.73	9.05	8.09	6.74	7.14	9.44	6.74	8.76	10.28	7.97
AT2G20400	8.69	7.8	8.14	7.53	8.73	8.68	8.27	8.06	7.88	7.25
AT2G23290	9.59	8.83	8.97	8.64	9.13	8.96	10.06	8.83	8.86	8.72
AT2G25230	4.56	3.65	3.61	1.93	4.08	4.39	3.21	3.79	3.93	3.89
AT2G26950	5.71	5.23	5.7	6.62	5.49	6.11	4.85	5.86	5.44	6.17
AT2G26960	4.72	4.26	4.54	4.91	4.24	5.07	3.73	5.07	3.6	3.78
AT2G30420	5.21	6.81	6.07	7.62	5.38	6.62	6.97	7.69	4.72	4.07
AT2G31180	8.45	6.65	5.18	3.54	5.9	5.94	5.34	6.43	7.69	7.62
AT2G32460	7.99	6.88	9.67	6.98	8.69	7.82	6.33	6.15	6.8	6.44
AT2G36890	7.08	7.19	6.47	4.89	6.28	5.7	4.89	5.14	8.75	6.1
AT2G37630	9.39	10.73	9.92	9.46	10.14	9.37	12.4	9.5	9.29	8.8
AT2G38090	6.7	8.38	9.11	10.05	7.05	11.09	8.27	7.11	9.17	10.02
AT2G39880	8.24	8.04	8.46	8.71	8.36	9.48	9.57	7.87	7.91	9.24
AT2G40260	7.33	7.7	7.02	6.66	7.08	7.47	5.82	7.54	8.21	8.13
AT2G40970	10.33	9.3	6.6	8.36	7.08	8.05	7.86	8.39	10.67	9.18
AT2G42660	9.4	5.82	5.39	4.97	6.95	6.08	4.78	5.08	8.1	7.76
AT2G47190	7.04	6.83	7.58	7.59	5.84	7.68	6.77	8.65	7.3	4.21
AT2G47210	NA	NA	NA	NA	NA	NA	NA	NA	NA	NA
AT2G47460	7.6	8.01	8.11	8.08	7.5	7.88	7.43	6.98	9.81	8.86
AT3G01140	6.93	7.52	8.92	9.48	6.88	8.3	8.9	7.58	6.65	5.81
AT3G01530	5.57	4.75	7.44	5.41	5.36	5.3	4.64	5.18	5.02	4.78
AT3G02940	5.12	4.5	4.51	3.81	5.08	4.63	3.46	4.63	6.11	4.57
AT3G04030	5.18	7.06	6.39	4.83	4.97	7.48	5.54	8.4	7.51	5.25
AT3G06490	7.89	7.15	8.09	7.22	6.18	7.85	7.84	7.95	7.93	6.08
AT3G08500	3.68	4.23	4.3	6.29	3.94	6.99	3.45	4.39	3.89	4.12
AT3G09230	NA	NA	NA	NA	NA	NA	NA	NA	NA	NA
AT3G09370	9.02	8.68	8.69	8.44	8.96	9.52	8.82	9.02	8.79	7.98
AT3G09600	7.65	7.4	6.9	7.99	6.79	7.38	7.58	6.3	6.01	4.17
AT3G10113	NA	NA	NA	NA	NA	NA	NA	NA	NA	NA
AT3G10580	7.86	7.11	7.42	7.23	6.32	8.1	6.41	7.48	6.88	6.53
AT3G10585	NA	NA	NA	NA	NA	NA	NA	NA	NA	NA
AT3G10590	7.41	5.48	6.28	5.41	6.2	6.26	5	6.18	6.1	4.48
AT3G10595	NA	NA	NA	NA	NA	NA	NA	NA	NA	NA
AT3G10760	8.24	10.3	9.55	10.16	9.78	11.26	10.03	10	10.27	9.45
AT3G11280	7.41	11.18	9.23	9.33	7.18	11.14	9.13	11.83	10.9	7.53
AT3G11440	8.53	8.02	8.61	7.96	8.65	8.66	8.08	8.26	8.21	8.16
AT3G12720	4.04	4.22	3.7	3.89	4.08	3.99	2.85	3.89	6.7	3.35
AT3G12730	7.49	8.49	8.33	7.88	7.13	9.7	7.81	9.19	8.47	7.08
AT3G12820	8.84	6.46	5.85	6.07	5.75	6.53	5.63	5.94	7.02	4.58
AT3G13040	9.99	10.44	9.42	10.03	8.89	10.57	10.36	10.87	9.94	9.3
AT3G13540	7.67	6.93	7.26	7.15	7.62	8.16	7.06	7.43	6.54	5.82
AT3G13890	4.41	5.52	6.17	5.18	5.28	5.82	3.99	6.42	4.63	3.76
AT3G16350	8.26	8.68	8.92	8.04	7.9	8.67	7.66	8.65	9.33	8.51
AT3G18100	8.52	7.29	7.81	7	8.87	7.94	7.95	7.8	7.67	7.89
AT3G23250	8.45	6.13	4.94	4.29	5.73	6.21	3.76	8.82	8.25	3.97
AT3G24120	10.88	10.18	10.4	9.97	10.06	10.26	10.45	9.97	10.41	10.08
AT3G24310	6.11	5.31	4.27	3.66	3.86	4.57	3.56	4.44	7.6	4.8
AT3G25790	5.56	7.25	4.99	6.58	5.42	5.23	5.1	5.54	9.55	9.77
AT3G27785	2.89	3.69	3.64	2.97	4.57	4.19	3.35	4.42	3.21	3.39
AT3G27810	4.55	4.74	7.82	8.03	5.01	5.38	3.92	5.61	4.14	3.87
AT3G27920	3.14	5.48	3.86	3.6	3.83	4.51	8.44	4.82	3.99	3.63
AT3G28470	6.74	5.78	6.44	5.66	5.66	6.93	5.69	6.22	5.38	4.2
AT3G28910	10.15	9.65	8.39	8.79	9.28	9	8.93	9.1	8.62	7.84
AT3G29020	6.24	5.76	6.23	5.85	5.46	6.69	5.2	6.3	5.64	5.24
AT3G30210	7.05	6.25	6.16	4.95	6.44	6.95	5.56	6.49	6.73	5.53
AT3G46130	3.47	8.11	5.2	6.16	3.89	6.33	6.31	7.87	9.51	4.96
AT3G47600	11.79	9.01	9.36	8.3	8.58	9.32	8.96	9.05	7.91	6.1
AT3G48920	5.09	7.69	5.47	5.08	4.38	5.45	4.95	5	9.38	8.15
AT3G49690	7.57	7.75	7.47	7.46	6.28	8.3	7.12	7.6	8.91	6.67
AT3G50060	9.47	9.47	9.96	10.71	10.89	11.17	10.33	10.2	9.24	8.7
AT3G53200	4.99	5.71	4.46	3.28	4.67	5.55	4.16	5.09	5.31	3.44
AT3G55730	9.66	9.05	9.58	8.84	9.33	9.66	8.74	8.84	9.6	9.69
AT3G61250	6.29	7.89	8.69	7.24	7.48	8.16	10.57	7.2	6.85	6.35
AT3G62610	6.83	6.25	7.11	6.14	6.27	6.99	6.47	6.87	6.71	5.05
AT4G00540	6.51	6.05	6	5.8	6.42	6.94	5.59	6.61	6.28	5.65
AT4G01280	10.13	9.41	9.1	9.43	9.28	10.19	9.34	9.51	9.4	8.28
AT4G01680	7.28	8.87	7.31	9.37	6.36	10.38	7.37	7.15	8.43	6.47
AT4G04580	NA	NA	NA	NA	NA	NA	NA	NA	NA	NA
AT4G05100	6.86	8.05	6.66	6.34	6.17	7.38	6.01	8.39	7.97	6.13
AT4G09450	NA	NA	NA	NA	NA	NA	NA	NA	NA	NA
AT4G09460	10.45	9.78	10.11	11.36	6.87	11.02	8.61	10.07	9.92	7.85
AT4G12350	7.28	4.97	5.41	3.67	5.08	5.36	4.41	5.16	6.39	4.3
AT4G13480	7.2	5.72	5.31	5.62	5.46	6.49	5.38	6.23	5.89	4.86
AT4G17785	7.64	6.76	6.48	5.76	6.16	7.04	6.04	6.63	7.5	6.68
AT4G18770	8.23	6.59	6.75	6.91	6.35	8.31	6.3	7.22	7.22	6.26
AT4G21440	6.99	6.81	6.64	6.65	6.25	7.34	5.79	8.08	6.55	5.51
AT4G22680	5.26	4.49	5.37	4.09	4.41	7.71	3.24	4.65	5.42	2.54
AT4G25560	7.1	7.14	6.44	7.04	5.88	7.79	6.08	6.93	8.51	6.69
AT4G26930	6.41	4.85	6.62	5.08	5.29	6.08	4.62	5.25	5.29	3.77
AT4G28110	6.68	7.03	6.49	7.05	5.78	7.9	6.23	6.91	7.87	6.45
AT4G32730	9.62	9.12	8.68	9.47	7.96	9.82	9.83	8.79	9.18	8.67
AT4G33450	7.28	6.58	6.39	6.29	6.17	8.54	6.12	6.33	7.84	6.2
AT4G34990	10.24	8.45	9.75	9.31	8.6	10.39	8.95	9.38	9.35	7.77
AT4G36570	NA	NA	NA	NA	NA	NA	NA	NA	NA	NA
AT4G37180	8.8	9.36	9.76	9.43	9.64	9.69	9.1	9.12	9.29	8.4
AT4G37260	11.03	10.49	9.79	10.9	10.72	11.14	10.78	10.92	11.07	10.88
AT4G37780	2.83	3.37	3.59	3.15	3.48	3.84	2.18	3.85	4.27	2.49
AT4G38620	8.09	9.38	9.03	9.14	7.18	10.7	8.87	9.31	10.07	7.29
AT5G01200	8.42	7.62	8.65	8.76	7.19	9.25	7.49	7.78	7.98	6.08
AT5G02320	7.71	6.74	7.13	6.18	7.3	6.63	6.52	7.62	7.92	7.2
AT5G04760	10.4	9.73	9.61	9.52	10.42	10.46	8.46	10.59	9.84	8.64
AT5G05090	6.55	8.36	7.86	8.72	7.64	9.7	7.81	9.68	8	6.64
AT5G05790	4.34	8.17	6.64	7.48	4.57	8.92	7.57	7.51	10.25	5.57
AT5G06100	8.23	8.23	8.76	8.59	8.74	9.13	8.53	8.23	8.23	7.6
AT5G06800	6.38	8.27	6.54	6.4	6.27	7.07	6.04	7.18	9.61	8.95
AT5G07690	7.62	8.02	6.72	8.61	5.67	9.4	8.46	9.32	6.55	5.79
AT5G07700	7.44	7.32	7.13	6.58	6.27	8.8	7.09	8.18	6.89	6.11
AT5G08520	9.69	10.15	9.24	10.99	10.21	11.2	9.98	10.33	9.21	9.47
AT5G10280	9.1	8.38	6.77	6.97	6.94	8.09	6.99	7.18	9.53	8.79
AT5G11050	8.01	7.58	7.56	7.73	6.79	8.87	7.29	8.12	7.41	7.05
AT5G11510	8.96	7.88	8.09	8.91	7.37	8.22	10.31	6.4	8.19	9.44
AT5G12870	9.06	7.13	7.43	7.88	6.02	10.23	6.42	6.75	9.94	6.83
AT5G14340	5.05	6.53	5.31	5.63	5.64	6.75	5.2	5.99	7.8	6.63
AT5G14750	5.61	6.96	3.96	3.25	7.25	3.91	6.26	4.74	8.99	11.04
AT5G15310	6.9	8.56	8.95	8.89	6.46	8.52	8.43	8.79	6.4	5.5
AT5G16600	7.56	8	7.08	7.71	5.98	10.1	6.88	6.82	9.14	7.08
AT5G16770	6.87	7.27	6.5	5.73	6.63	7.32	6.08	6.7	8.5	6.93
AT5G17300	9.56	9.23	9.34	10.46	8.4	9.96	8.37	7.61	8.27	7.8
AT5G17800	10.59	7.84	8.21	6.87	8.02	8.27	8.57	7.59	9.02	8.53
AT5G18240	6.07	8.11	7.93	7.77	6.03	9.21	7.32	9.32	7.6	4.57
AT5G23000	5.37	4.97	4.78	4.23	4.02	5.48	4.97	5.41	5.18	3.63
AT5G23650	4.29	4.95	4.83	4.54	5.9	5.99	4.78	5.42	5.88	3.8
AT5G26660	6.39	7.46	7.19	9.9	5.35	9.79	5.85	6.08	9.22	7.21
AT5G29000	8.21	7.9	6.99	5.89	8.05	7.65	7.53	8.49	8.79	7.64
AT5G35550	6.32	5.72	6.14	5.32	6.91	6.94	5.6	6.2	5.69	4.13
AT5G39700	6.33	5.64	6.03	6.27	5.49	6.73	5.83	6.19	6.1	5.57
AT5G40330	4.26	7.03	5.15	4.41	5.45	5.97	8.38	6.82	7.71	8.33
AT5G40350	4.62	4.17	7.5	4.17	4.67	4.71	3.65	4.81	4.84	4.49
AT5G40360	3.85	4.77	4.92	3.94	5.22	4.91	4.59	5.13	4.4	3.88
AT5G40430	2.47	4.15	3.85	2.62	4.97	4.3	3.5	4.62	3.75	4.71
AT5G41020	NA	NA	NA	NA	NA	NA	NA	NA	NA	NA
AT5G45420	9.44	8.81	8.95	8.9	9.18	9.12	9.06	9.18	9.36	9.59
AT5G47290	NA	NA	NA	NA	NA	NA	NA	NA	NA	NA
AT5G47390	9.46	10.86	10.76	10.83	10.24	11.14	10.64	10.84	10.32	9.95
AT5G49330	6.54	7.89	8.8	9.01	7.45	8.41	8.14	7.65	5.87	6.06
AT5G49620	9.09	5.61	5.53	5.51	5.3	6.11	4.7	5.84	6.74	4.82
AT5G52260	7.01	6.28	5.71	5.43	5.74	4.99	6.76	6	6.05	7.4
AT5G52600	NA	NA	NA	NA	NA	NA	NA	NA	NA	NA
AT5G52660	9.86	9.32	9.24	9.11	9.64	9.65	8.96	9.87	9.29	7.96
AT5G54230	6.73	7.62	4.79	4.77	5.76	6.26	5.12	5.74	8.69	4.85
AT5G55020	6.66	6.06	7	6.74	5.95	6.69	5.73	6.69	5.99	5.66
AT5G56110	7.74	6.95	7.55	6.93	6.35	7.67	6.77	7.04	7.03	6.44
AT5G57620	9.18	7.37	4.86	3.89	5.25	5.4	4.43	4.85	9.29	8.21
AT5G58850	3.2	3.63	3.54	2.85	4.18	4.26	2.81	4.36	3.2	3.3
AT5G58900	5.71	9.81	7.13	8	8.2	8.71	8.11	9.26	9.43	9.86
AT5G59570	10.55	9.63	9.62	10.05	10.3	10.9	8.35	9.31	9.83	8.81
AT5G59780	7.79	10.67	7.77	8.27	6.49	9.36	7.49	10.26	11.91	7.32
AT5G60890	9.73	9.77	5.55	4.75	7.74	5.98	9.05	9.07	10.95	10.82
AT5G61420	4.59	9.68	8.21	10.51	5.06	11.4	9.99	10.37	9.63	4.84
AT5G61620	6.91	6.56	8.07	5.63	6.84	7.77	6.16	6.99	6.74	6.15
AT5G62320	5.35	5.16	6.13	3.65	5.2	5.91	4.13	5.24	5.57	6.03
AT5G62470	7.71	8.64	8.39	9.65	6.85	9.03	8.13	9.29	7.42	5.13
AT5G65230	6.87	6.93	6.85	6.88	5.93	7.89	7.98	7.09	8.11	7.34
AT5G65790	5.37	7.55	5.42	3.01	4.65	4.14	3.9	4.08	9.52	7.31
AT5G67300	12.66	11.37	10.09	11.64	11.19	11.61	10.81	12.33	11.53	9.45
NA = Data Not Available
