# Supplementary material for: Genome-wide classification and expression analysis of MYB transcription factor families in rice and Arabidopsis
Source: BMC Genomics. 2012 Oct 10;13:544. doi: 10.1186/1471-2164-13-544 (PMC3542171; doi:10.1186/1471-2164-13-544)
Supplement: Additional file 14 — Table S9. Gene specific primers. List of gene specific primers used for QRT-PCR expression analysis of MYB genes in rice and Arabidopsis. [file 1471-2164-13-544-S14.xls]

## Sheet: rice_primers
Supplemental Table 9: List of gene specific primers for rice.
Locus	Forward Primer Sequence	Reverse Primer Sequence
Os01g03720	CCTCATGAACTACATTGCCTGCCA	AGTTCTTGATCTCGTTGTCCGTCCT
Os01g74410	CGCAAGCTCAAGCTCAAACAGCAA	TTGGTGCTGGTCCTCATGATGTTG
Os11g35390	TTGGCAACAAGTGGGCAGCAATAG	AGGGTTGTAGTAGTTTGGGCTGGT
Os08g33660	ACACCAAGCAAACTCCATGCACAG	AGTTCATCGCTTCTTTGCTGCCAC
Os11g47460	ATCAGGGCTCAATAGGACAGGCAA	TCCTGGGCTTTCTTCCTCATGTGT
Os01g18240	CAAAGCAACTCCCACCATCAGCAA	ATAGTTCCTTCGGTGGCACCTTCA
Os01g36460	ATTGGAGAGGTGTGGCAAGAGTTG	GGAGCTTCTTCTTGAGGCACGAGT
Os01g09590	AACGACGTCAAGAACCACTGGAAC	TGCAGGAAGTCGTCGCAGGTGTA
Os02g42870	ACAAGCTCCTCGTCGACTACATCCA	ATCATGGACCACTTGTTGCCGAC
Os01g49160	CGCAGAAAGCAGGGCTGAAC	CATGGCCTTCTTCTTGAGCTTGGT
Os07g44090	AGGACGAGAAGCTGATGAACCACA	GCCGCAATCTGAGACCACTTGTTT
Os03g27090	ACTCCTCTCCCTTCTCTCGTGGTA	CAAATCATCGATGGCGTTCGCACT
Os03g20090	ATCAGCAGGGCTGAAACGCA	TGCGCCAGTAGTTCTTGATCTCGT
Os07g43580	TACGTCCTCACCACCGAGAACAT	TTTGTCTCGTACTCGAAGGCGGA
Os08g33940	CGTGAAGGCGGAGGTGAAGAA	CTTCTCCTCCTGGTCGGTGAAGTT
Os07g30130	TGCGACAAGGTTGGGTGAAGAAG	AGCTTCTCCTCCTGCTCAGTGAA
Os11g03440	ACTGGAACACCCACCTCAAGAAGA	GAGCAGCTTGGAGATGTTGTCCAT
Os05g35500	AGCGGCTCATCGCGTACATCA	TCTTGATCTCGTTGTCCGTCCTCC
Os12g07640	ACTACTGGAACACCCACATCAAGCG	TTATGGACAGGTTGAGGTCGATGCC
Os09g36730	AGATGACCGGCTCATTGCCTACAT	TCCCGGCTATCAGAGACCATTTGT
Os08g05520	TCTTCATGTTCGACACCACCACCA	TGGCCATCTTCTAAGCTGCAATCC
Os02g41510	TCACAACACCACGGACAGTTTCAC	TGAACAGCTTGAGCCAGAAGTCGT
Os02g46780	AGGTGACACCAAGAAGAAGGGCAA	CATGTCCGAGATGTCGATGTCTTGCT
Os01g52410	AGGACAACCTCATCCTGTCGCTCTA	GCTTGTGTCGTTGGGTTGTTGTCA
Os02g40530	TGTCGCCAAGATCACAGGTCTGAA	TCTTGAAGTGCGTCCTCCAGTAGT
Os06g40330	CAATGGTCTGCTGGATGCATTGGT	AGGTTGGCTGTCAAGGAATAGGCT
Os01g59660	TCCATGAAGCCAACTCTACCAGCA	ACTAACTCAGTAGGCTGCAACGCA
Os01g08160	CGCAGAAGCTTCAGGAGTTCTTGT	ACGTCGATCCCGATGTTCTTCACC
Os01g13740	AACAGTATAACGCGGCGAGGAAGT	GATGGCTGCGTCTATGCTCTCCTTA
Os06g14710	TCTTCGCTTCTTCATCTGCGACG	TGAAAGGGCGGTGGAAGACG
Os01g50110	TCGAAGGAGGATTTGGCGATCAGT	ACGTCTCCATGACCAATCTCACCA
Os11g10130	CAATAGCTCGCTATGCTTCGGCTT	ATCCATCAGTTCCAGCGTCTCTCT
Os06g43090	AGGATCCCTTCACCTCGCTCT	CTCGCCATGTACTTGTGCACCT
Os01g50720	AGCAACAGCAGCAACTGGAACTG	GCTGACGTCGAAGTCGAAATGTGT
Os07g48870	ACGACGATGGCCCAACATGTAGTA	AAGCCAAGCATTTGCGTGTACCA
Os07g02800	TCTCGCGACGGATTTGCGATGATA	ATGCCTGAGCCTGAGAAATGGAGA
Os01g12860	TGCTATACTTCTGCGGAGGCTGTT	AGAGGCACCTCCATTGCTACATCA
Os01g62410	ACTTACTTCCCGTGAGGCATCTGT	TTCTGCTTCACCTTTGGATGGTGC
Os06g06740	AAGCACCTGCCTGGTAGAACAGAA	TGTGGATGCTGGTGAAGACGATGA
Os01g63680	ATGGAGATCGTAAGTGGGCAACGA	GCGTTCCAATGGTTCTTGACAGCA
Os02g17190	TCAAGGTGTCTGCTGTGGCAGAAT	AGACATTCGCCAGATGTTGCTCCA
Os01g74590	TATTCCACCTGACTGCATCGTCGT	ATGATGATCTGCTGCTGCCGTCT
Os07g04700	TCTCTGGTGTTCAGAAGGGAGCAA	TCGGCATTGACTTGAGTCTCCCAT
Os01g04930	TACCACGGTTAACCTGACGGATGA	ATGTAGAGGACCACCACACTGCAA
Os05g37730	ATCCACGACATCACCACCGTCAA	AATTGCCGGCCTCGATCTTCA
Os05g49240	TGAGTGGAGCAGGAAGGAGAACAA	AGGTCCAGTATCCCTGCGTCTTGTA
Os02g47744	GCAGTTGGTGGTGGAAAGTCAGTT	TGAAAGTTGTGGTACCTCCTCCTCTG
Os06g07740	TTGGACCGATTATGAGCACAGGCT	TTTCATGGTGGTCGTCATCGTCGT
Os06g01670	AGGCAGCACATCCATACCCACATA	TTGCTGCACCATGTGTATGCCTTG
Os02g16000	TGGATCTAAAGCGCGAAGAGTGCT	TTGCTCACAAACTCTCCTGACGGT
Os10g41200	TCTTCCGCTTCTGCTATCATGCCA	TATGCTGAGCTTCGACATGCCAAC
Os05g03550	TCTCGAACATGGATGGTGCTTCCT	CAATGCTGGCTCTGTTGCCATGAT
Os06g45890	ATCATCCTGTCAGCCTCCAGAAGT	GAAGAAGACGCCCTCTGGTTTGTT
Os05g41240	ATGCAAATGGAGGTCCAGAAGCGA	ATGGCTGCATGCTATCTGGGTAGT
Os06g40710	AGACCATTTCTTCGCACGACGACT	GAAGTGCACTGCGCTGGATGATAA
Os06g45410	TGCAGACCATCCTGGAGAAAGCAT	TTGATGGCCTGATCTCCATCTGCT
Os08g25799	AGCACTCAGAGCACAGATGGAAGT	AGAGCTCAACATGACACCAGCAGA
Os02g34630	ACACCACACCAGTGTCTGGATCTT	TCTTGGCAGCCTTGCTCTTATCCA
Os04g28130	TCTGCAGAAACATCGACTACGGCT	CATCGCGGCGTAAACATCGTCATA
Os03g22560	AACCTGCCAAAGGAGTAGCTCAGT	ATTCATTGCCTGCGAAGAAGCCTG
Os12g41920	AGAAGGGCGAAGCTCCAAAGTAGT	TCGGCTTCAGCCATGATAGCTTCT
Os06g19980	ATGAGAAGATTCGCCGGCATGTTG	TCACTCGCAAGTCCAAGTTCACCA
Os10g30690	TTGTTCTTGCCGGCAGCTATGGA	TGTAGTGGTTCCAAACCGAAGTGGT
Actin	TCCGGTGGATCTTCATGCTTACCT	ATGGACCATTGCGACGAGTCTTCT

## Sheet: Arabidopsis_primers
Supplemental Table 9: List of gene specific primers for Arabidopsis
Locus	Forward Primer Sequence	Reverse Primer Sequence
AT2G31180	TGAAGAGAGGACCATGGACTCCTGA	TTGCAGCAATCGCAGACCATCT
AT3G28910	AACTTGACCGTTCCTCGCTCTCAT	AAGAAACCCGCTAGCTGAGGAAGT
AT1G63910	TGACACGCAAAGAGGAGGAAGAGA	ACATTTCCCTCTATTAGCGCCGGT
AT5G10280	AACTCCAAACCGAGATGGCCAAAC	TCAGGGAAGGTAAGCTGTGGAAGT
AT1G74080	ACGTGGAGAGTTTAGCCAAGACGA	TGGTCAGATGATTTACCGGCTCCA
AT5G49330	ATGGACAGCCGAGGAAGATGAGAT	ACCATCTGTTGCCGAGAAGGGAAT
AT1G22640	ACCGGTGCGTGAAGAGATTGGTAT	CGACAACACAAACACACCGCATCA
AT4G38620	GCTCCAAAGGTCGAAACGTTCCAT	TGCACTTGAAACAACGTGGCGT
AT3G29020	GAAAGAGCTGCAGATTGAGGTGGT	GCTGTCTCATCTTCCTTGCCATGAG
AT4G09450	AGGTGAGTCTAAGGGCAATGGGAA	ATTGACCGCAACTCCCAGAGTCAT
AT1G56650	AACGACTGCAACCATCTCAATGCC	GTTGTCGTCGCTTCAGGAACCAAA
AT5G62320	TCTTCATGCTCGCCTTGGCAATAG	ACAGAGGCTTTGGATCGTTGACCA
AT5G35550	AGGTGGATCTTCGTTGATGGGAGA	TCAACAAGTGAAGTCTCGGAGCCA
AT3G10760	AGCTCTCCTGTTCCTGCTCACTTT	TCGTCGGTGAACTGAATCCACCAT
AT1G09770	TGTGGACCCAAATAGAGGCGACAT	TGTTTCTTCAATGCCTGTGCTCGG
AT5G11050	AATGGACAGCCGATGAAGACAGGA	TGCCCACTTATTCCCGATTCTGGT
AT3G24310	CGAAGTCTCCAACTAACAGTGCGGA	ACTTTCGCCACTACTGCTACTGCT
AT5G18240	TACAGCGACATTTGCAGCTCAGGA	TCTGCAGTTCTTTCGGTTCGAGGA
AT1G18570	ACCTCCGGTACCGACAAATCAGAA	TGACTAGTAGAAGCAAGTGGGCCT
AT4G17785	CAGCTTCCTGGTTTGGTTACGGTT	TGAACCGGATGAGTGTTGAGCTGT
AT5G47390	TGCAATCACAACTGCAACCGCA	TGTTTGTTGGACTCTGCAAGGCTG
Ubiquitin	CCAACAGAGAGAAGATGACT	ATGTCTCTTACAATTTCCCG
